# Supplementary material for: Microbe–Immune–Stress Interactions Impact Behaviour during Postnatal Development
Source: Int J Mol Sci. 2022 Dec 1;23(23):15064. doi: 10.3390/ijms232315064 (PMC9740388; doi:10.3390/ijms232315064)
Supplement: Supplementary file 1 [file ijms-23-15064-s001.zip]

Archive with 3 entries (3 files):
- Supplemental File_S1.xlsx
- Supplemental File_S2.xlsx
- Supplemental_Material_2022_MG.pdf
