# Supplementary material for: Microbe–Immune–Stress Interactions Impact Behaviour during Postnatal Development
Source: Int J Mol Sci. 2022 Dec 1;23(23):15064. doi: 10.3390/ijms232315064 (PMC9740388; doi:10.3390/ijms232315064)
Supplement: Supplementary file 1 [file ijms-23-15064-s001.zip › Supplemental File_S1.xlsx]

## Sheet: ALDEx2_geno_ME
ASV	Kingdom	Phylum	Class	Order	Family	Genus	Species	full_name	(Intercept) Estimate	(Intercept) Std. Error	(Intercept) t value	(Intercept) Pr(>|t|)	model.GENOTYPE2 Estimate	model.GENOTYPE2 Std. Error	model.GENOTYPE2 t value	model.GENOTYPE2 Pr(>|t|)	model.DoubleHit1 Estimate	model.DoubleHit1 Std. Error	model.DoubleHit1 t value	model.DoubleHit1 Pr(>|t|)	model.DoubleHit2 Estimate	model.DoubleHit2 Std. Error	model.DoubleHit2 t value	model.DoubleHit2 Pr(>|t|)	model.GENOTYPE2:DoubleHit1 Estimate	model.GENOTYPE2:DoubleHit1 Std. Error	model.GENOTYPE2:DoubleHit1 t value	model.GENOTYPE2:DoubleHit1 Pr(>|t|)	model.GENOTYPE2:DoubleHit2 Estimate	model.GENOTYPE2:DoubleHit2 Std. Error	model.GENOTYPE2:DoubleHit2 t value	model.GENOTYPE2:DoubleHit2 Pr(>|t|)	(Intercept) Pr(>|t|).BH	model.GENOTYPE2 Pr(>|t|).BH	model.DoubleHit1 Pr(>|t|).BH	model.DoubleHit2 Pr(>|t|).BH	model.GENOTYPE2:DoubleHit1 Pr(>|t|).BH	model.GENOTYPE2:DoubleHit2 Pr(>|t|).BH
sp1	Bacteria	Bacteroidota	Bacteroidia	Bacteroidales	Rikenellaceae	Alistipes		sp1_Alistipes_NA	3.11039	0.46478	6.70602	1.51293e-09	-3.87731	0.751682	-5.16089	1.42093e-06	0.807231	0.701562	1.14849	0.254581	-0.247641	0.686255	-0.358365	0.724037	-2.50408	1.14657	-2.18402	0.0391579	1.33195	1.09651	1.21434	0.248921	1.75615e-07	0.000177258	1	1	0.995127	1
sp10	Bacteria	Firmicutes	Clostridia	Lachnospirales	Lachnospiraceae	Acetatifactor		sp10_Acetatifactor_NA	-2.80639	0.573639	-4.88951	3.91629e-06	3.32306	0.927738	3.58428	0.00072192	0.664427	0.86588	0.767764	0.469293	-0.876495	0.846987	-1.03645	0.338298	-3.35358	1.41512	-2.37165	0.0260661	2.36827	1.35333	1.75152	0.09905	0.000354167	0.06997	1	1	0.965053	1
sp101	Bacteria	Firmicutes	Clostridia	Lachnospirales	Lachnospiraceae	Lachnospiraceae NK4A136 group		sp101_Lachnospiraceae NK4A136 group_NA	-2.45558	0.459499	-5.33838	8.17006e-07	-2.39297	0.743141	-3.22762	0.00577759	-0.76868	0.693591	-1.10898	0.315851	-0.055315	0.678458	-0.0820003	0.726938	0.691302	1.13354	0.610172	0.506346	-0.0582054	1.08405	-0.0542179	0.681393	7.78639e-05	0.285693	1	1	1	1
sp102	Bacteria	Bacteroidota	Bacteroidia	Bacteroidales	Muribaculaceae	Muribaculum	intestinale	sp102_Muribaculum_intestinale	3.69553	0.357006	10.3708	1.33554e-18	-5.18921	0.577381	-8.98543	6.211e-16	0.057683	0.538883	0.106649	0.915255	0.339353	0.527125	0.644586	0.520347	0.7795	0.880704	0.889273	0.416474	-0.852093	0.842252	-1.01108	0.360237	2.04777e-16	1.05519e-13	1	1	1	1
sp103	Bacteria	Firmicutes	Clostridia	Lachnospirales	Lachnospiraceae	ASF356		sp103_ASF356_NA	-0.216125	0.411494	-0.513584	0.61429	-4.16609	0.665503	-6.27185	4.40867e-08	0.854988	0.62113	1.37724	0.188374	-1.15904	0.607577	-1.90969	0.0799411	-1.20526	1.01512	-1.18768	0.283197	1.24936	0.970799	1.28872	0.246699	1	6.02034e-06	1	0.99657	1	1
sp106	Bacteria	Firmicutes	Clostridia	Lachnospirales	Lachnospiraceae	[Eubacterium] eligens group	eligens	sp106_[Eubacterium] eligens group_eligens	-3.4385	0.478362	-7.18545	8.03912e-11	3.9248	0.773648	5.07492	6.69883e-06	0.44169	0.722064	0.612244	0.555046	-0.418557	0.706309	-0.592101	0.573747	-2.11121	1.18008	-1.79071	0.0986409	1.342	1.12856	1.18899	0.275503	9.95447e-09	0.000753477	1	1	1	1
sp108	Bacteria							sp108_NA_NA_NA	5.94426	0.105835	56.1773	3.39889e-142	1.51328	0.171165	8.84259	3.20139e-16	-0.244187	0.159752	-1.52916	0.129486	0.0547653	0.156267	0.350304	0.727856	0.150449	0.261086	0.576584	0.566955	0.000217896	0.249686	0.00102286	0.922322	8.02139e-140	5.47534e-14	1	1	1	1
sp109	Bacteria	Bacteroidota	Bacteroidia	Bacteroidales	Tannerellaceae	Parabacteroides	goldsteinii	sp109_Parabacteroides_goldsteinii	-0.93445	0.263841	-3.53652	0.00067879	6.63816	0.426707	15.5925	2.349e-34	0.703737	0.398256	1.7629	0.0870793	0.0822293	0.389566	0.215921	0.706256	-0.270491	0.650874	-0.411395	0.683752	-0.574144	0.622457	-0.92743	0.372093	0.048519	4.83047e-32	1	1	1	1
sp11	Bacteria	Proteobacteria	Gammaproteobacteria	Enterobacterales	Enterobacteriaceae	Escherichia-Shigella	coli	sp11_Escherichia-Shigella_coli	0.0464073	0.378605	0.131086	0.796522	1.94282	0.612312	3.17603	0.00238335	-0.675651	0.571485	-1.18448	0.254845	0.668012	0.559016	1.19671	0.253617	1.35117	0.933986	1.44844	0.162318	-1.51628	0.893208	-1.69909	0.109464	1	0.213086	1	1	1	1
sp112	Bacteria	Firmicutes	Clostridia	Lachnospirales	Lachnospiraceae	Acetatifactor		sp112_Acetatifactor_NA	0.420919	0.450178	0.944884	0.37144	-2.77888	0.728066	-3.82116	0.000478189	-0.0600267	0.679521	-0.0902303	0.787442	0.0028212	0.664694	0.00531753	0.803833	0.0730604	1.11055	0.0666988	0.704684	0.267308	1.06206	0.252196	0.676499	1	0.0466003	1	1	1	1
sp113	Bacteria	Firmicutes	Clostridia	Lachnospirales	Lachnospiraceae	Blautia		sp113_Blautia_NA	-1.12782	0.419268	-2.68307	0.0113303	3.54125	0.678076	5.23102	2.07198e-06	-0.769518	0.632865	-1.21744	0.259782	0.567017	0.619056	0.916407	0.391794	0.172172	1.0343	0.166088	0.757257	0.637591	0.989141	0.645895	0.536084	0.522257	0.000252155	1	1	1	1
sp116	Bacteria	Firmicutes	Clostridia	Lachnospirales	Lachnospiraceae	Lachnospiraceae NK4A136 group		sp116_Lachnospiraceae NK4A136 group_NA	-5.01118	0.466641	-10.7399	1.7758e-20	2.11958	0.754692	2.8095	0.0140333	-0.828586	0.704372	-1.17592	0.297457	-0.276002	0.689003	-0.404171	0.614468	1.58917	1.15116	1.3824	0.218601	-0.326927	1.1009	-0.296541	0.647886	2.8116e-18	0.532682	1	1	1	1
sp117	Bacteria	Bacteroidota	Bacteroidia	Bacteroidales	Rikenellaceae	Alistipes		sp117_Alistipes_NA	2.77375	0.353178	7.89183	1.53343e-10	-7.95923	0.571189	-13.9797	1.20144e-26	0.514371	0.533105	0.968297	0.352064	-0.386795	0.521473	-0.744927	0.476797	-0.768117	0.87126	-0.881417	0.426595	0.658352	0.83322	0.786748	0.433497	1.82918e-08	2.34604e-24	1	1	1	1
sp118	Bacteria	Firmicutes	Clostridia	Oscillospirales	Butyricicoccaceae	Butyricicoccus		sp118_Butyricicoccus_NA	1.68532	0.296769	5.70204	5.16716e-07	-6.37522	0.47996	-13.3073	5.17735e-25	0.198116	0.447958	0.441511	0.65685	-0.284026	0.438184	-0.648553	0.533225	-0.520646	0.732103	-0.710223	0.482539	0.208132	0.700139	0.295196	0.591141	4.78448e-05	9.84332e-23	1	1	1	1
sp119	Bacteria	Firmicutes	Clostridia	Oscillospirales	Oscillospiraceae	Intestinimonas		sp119_Intestinimonas_NA	2.82692	0.133354	21.515	5.39426e-31	1.61567	0.215672	7.63294	3.24041e-06	-0.0863415	0.201292	-0.439465	0.662974	-0.122535	0.1969	-0.619414	0.550957	0.25591	0.328974	0.798588	0.440887	-0.588442	0.314611	-1.88327	0.0910049	9.70985e-29	0.000340895	1	1	1	1
sp120	Bacteria	Firmicutes	Clostridia	Lachnospirales	Lachnospiraceae			sp120_Lachnospiraceae_NA_NA	-1.60313	0.469419	-3.40983	0.00117221	3.14306	0.759184	4.14515	0.00010694	0.731068	0.708564	1.03187	0.325758	-0.360219	0.693104	-0.519803	0.599467	0.254833	1.15802	0.221749	0.761277	-0.612983	1.10746	-0.555069	0.595685	0.0796442	0.0114662	1	1	1	1
sp124	Bacteria	Bacteroidota	Bacteroidia	Bacteroidales	Muribaculaceae			sp124_Muribaculaceae_NA_NA	0.313034	0.354518	0.903187	0.404862	5.6116	0.573358	9.80334	6.36653e-18	0.126456	0.535128	0.235613	0.727426	0.328235	0.523452	0.629133	0.537511	0.0811708	0.874567	0.0939165	0.842199	-0.537678	0.836383	-0.644391	0.526894	1	1.10953e-15	1	1	1	1
sp125	Bacteria	Firmicutes	Clostridia	Lachnospirales	Lachnospiraceae	Stomatobaculum		sp125_Stomatobaculum_NA	-0.999028	0.404201	-2.46446	0.0190621	4.29531	0.653709	6.58184	1.94941e-09	0.64413	0.610122	1.05774	0.322235	-0.163786	0.596809	-0.275106	0.714456	-0.530134	0.99713	-0.534206	0.602877	-0.193054	0.953595	-0.20157	0.762838	0.71363	2.88336e-07	1	1	1	1
sp127	Bacteria	Firmicutes	Clostridia	Lachnospirales	Lachnospiraceae	Blautia	coccoides	sp127_Blautia_coccoides	-0.857883	0.440326	-1.94119	0.0663505	-1.912	0.712133	-2.6887	0.0145097	0.941863	0.664651	1.4192	0.181637	-1.16221	0.650149	-1.78951	0.100287	-1.3842	1.08625	-1.27512	0.246594	1.4719	1.03882	1.4156	0.20495	0.972733	0.636277	1	0.996931	0.998122	1
sp128	Bacteria	Bacteroidota	Bacteroidia	Bacteroidales	Muribaculaceae			sp128_Muribaculaceae_NA_NA	3.3366	0.230953	14.5708	3.50678e-23	-8.52983	0.373517	-22.9764	3.39971e-45	0.258604	0.348612	0.747811	0.465553	-0.0897497	0.341006	-0.264968	0.78819	-0.535144	0.569742	-0.948337	0.411135	0.408152	0.544866	0.75757	0.418933	5.66294e-21	7.37739e-43	1	1	0.984966	0.992953
sp13	Bacteria	Bacteroidota	Bacteroidia	Bacteroidales	Prevotellaceae			sp13_Prevotellaceae_NA_NA	6.54	0.355741	18.4069	7.40419e-45	-6.37594	0.575335	-11.0848	1.38849e-22	-0.379993	0.536973	-0.708716	0.479537	0.385072	0.525257	0.734065	0.463954	-0.216381	0.877582	-0.245547	0.730651	0.0263581	0.839267	0.0303953	0.777177	1.45364e-42	2.60448e-20	1	1	1	1
sp132	Bacteria	Firmicutes	Clostridia	Clostridia vadinBB60 group				sp132_NA_NA_NA	-1.1429	0.428853	-2.65971	0.01121	3.11784	0.693577	4.50042	2.93975e-05	0.0663275	0.647332	0.10047	0.738242	-0.130411	0.633208	-0.204973	0.75619	0.511695	1.05794	0.483411	0.634234	-0.359228	1.01175	-0.354744	0.696681	0.527481	0.00328702	1	1	1	1
sp135	Bacteria	Firmicutes	Clostridia	Lachnospirales	Lachnospiraceae			sp135_Lachnospiraceae_NA_NA	8.42529	0.0956167	88.1204	2.60282e-191	0.909749	0.15464	5.88331	1.57493e-08	-0.205147	0.144329	-1.42144	0.158201	0.106876	0.14118	0.757043	0.452296	0.306886	0.235878	1.30107	0.196988	-0.130994	0.22558	-0.580687	0.565566	6.16868e-189	2.29159e-06	1	1	1	1
sp137	Bacteria	Firmicutes	Clostridia	Clostridia vadinBB60 group				sp137_NA_NA_NA	-3.41693	0.458993	-7.4434	2.24244e-11	5.25239	0.742323	7.08321	4.77057e-10	-0.588422	0.692828	-0.851269	0.441018	0.46325	0.677711	0.6857	0.505559	-0.777955	1.1323	-0.68714	0.516393	0.978104	1.08286	0.902889	0.395408	2.8519e-09	7.12175e-08	1	1	1	1
sp139	Bacteria	Firmicutes	Clostridia	Oscillospirales	[Eubacterium] coprostanoligenes group			sp139_[Eubacterium] coprostanoligenes group_NA_NA	-1.78491	0.423885	-4.20632	7.31903e-05	-3.40176	0.685544	-4.97108	2.08678e-05	-2.40605	0.639834	-3.7686	0.000872882	2.0399	0.625874	3.265	0.0033001	2.16076	1.04569	2.07057	0.0791016	-1.81079	1.00003	-1.81408	0.119826	0.00591234	0.00230805	0.169891	0.404243	0.954211	0.981464
sp140	Bacteria	Firmicutes	Clostridia	Oscillospirales	Oscillospiraceae	Oscillibacter		sp140_Oscillibacter_NA	-0.882539	0.407793	-2.15523	0.0420315	-3.54824	0.659518	-5.39143	4.53548e-06	-0.352584	0.615543	-0.574323	0.580172	0.0224464	0.602113	0.0368563	0.752125	0.143973	1.00599	0.143187	0.698275	0.077208	0.962069	0.0807388	0.667826	0.886121	0.000524905	1	1	1	1
sp142	Bacteria	Bacteroidota	Bacteroidia	Bacteroidales	Muribaculaceae			sp142_Muribaculaceae_NA_NA	0.704363	0.43846	1.61854	0.129569	-4.23757	0.709116	-5.98467	1.52103e-07	-0.917847	0.661834	-1.38964	0.18609	0.955296	0.647394	1.47763	0.158401	0.208727	1.08164	0.191376	0.692494	0.0913302	1.03442	0.0889368	0.733706	0.997692	1.98256e-05	1	1	1	1
sp144	Bacteria	Bacteroidota	Bacteroidia	Bacteroidales	Muribaculaceae			sp144_Muribaculaceae_NA_NA	2.38213	0.363736	6.56987	5.0967e-09	-5.62823	0.588266	-9.57616	3.65384e-15	-0.231665	0.549042	-0.4235	0.673877	0.594164	0.537063	1.10886	0.285102	-0.649674	0.897307	-0.725201	0.510281	0.654108	0.85813	0.764515	0.469346	5.66925e-07	6.11036e-13	1	1	1	1
sp149	Bacteria	Firmicutes	Clostridia	Oscillospirales	Ruminococcaceae			sp149_Ruminococcaceae_NA_NA	-1.24268	0.426883	-2.90653	0.00552513	-1.74689	0.690392	-2.53069	0.0206814	0.358247	0.644359	0.557441	0.578289	0.0627851	0.6303	0.0969756	0.76234	-0.915996	1.05308	-0.873687	0.421027	0.189899	1.00711	0.194168	0.681613	0.315661	0.726925	1	1	1	1
sp15	Bacteria	Firmicutes	Clostridia	Lachnospirales	Lachnospiraceae			sp15_Lachnospiraceae_NA_NA	4.89476	0.200808	24.544	1.10237e-48	0.71309	0.324764	2.22442	0.0436925	0.16191	0.30311	0.533521	0.597193	-0.493519	0.296497	-1.66666	0.106409	-0.201204	0.495377	-0.403387	0.691007	0.343949	0.473748	0.726896	0.483707	2.1827e-46	0.90687	1	1	1	1
sp150	Bacteria	Firmicutes	Clostridia	Lachnospirales	Lachnospiraceae			sp150_Lachnospiraceae_NA_NA	-1.42455	0.433448	-3.2794	0.00199341	-2.69015	0.701009	-3.84366	0.00083349	-0.328889	0.654268	-0.503436	0.612189	0.298452	0.639992	0.466777	0.602415	-0.493071	1.06928	-0.46191	0.596605	0.477981	1.02259	0.470292	0.586256	0.124326	0.0675722	1	1	1	1
sp151	Bacteria	Bacteroidota	Bacteroidia	Bacteroidales	Muribaculaceae			sp151_Muribaculaceae_NA_NA	1.13674	0.354863	3.22036	0.00303202	-5.47403	0.573915	-9.55108	7.19544e-16	0.457155	0.535649	0.853025	0.411737	-0.171098	0.523961	-0.324559	0.722421	-1.28509	0.875417	-1.46946	0.218845	1.00497	0.837196	1.20267	0.285364	0.170503	1.21314e-13	1	1	0.98931	1
sp153	Bacteria	Firmicutes	Clostridia	Clostridia vadinBB60 group				sp153_NA_NA_NA	1.65737	0.302969	5.48819	6.08746e-07	-2.18097	0.489987	-4.45091	3.80184e-05	-0.192029	0.457316	-0.421074	0.678268	0.182244	0.447338	0.408869	0.684844	0.855465	0.747398	1.14635	0.293478	-0.727397	0.714766	-1.02223	0.364597	5.73469e-05	0.0042741	1	1	1	1
sp154	Bacteria	Bacteroidota	Bacteroidia	Bacteroidales	Muribaculaceae			sp154_Muribaculaceae_NA_NA	-7.1163	0.245319	-29.1244	6.48048e-64	13.6993	0.396752	34.6963	1.17019e-76	-0.141947	0.370298	-0.38051	0.462488	0.0473162	0.362218	0.130047	0.454322	0.13063	0.605182	0.213499	0.603095	-0.274198	0.57876	-0.473388	0.53636	1.37387e-61	2.67973e-74	0.97405	1	1	1
sp155	Bacteria	Firmicutes	Clostridia	Clostridia vadinBB60 group				sp155_NA_NA_NA	-3.22029	0.4595	-7.00631	1.69062e-10	4.59526	0.743142	6.18926	1.79681e-08	-0.00409535	0.693592	-0.00438737	0.745995	0.17726	0.678459	0.261537	0.699828	-2.27631	1.13355	-2.01284	0.0641898	2.07367	1.08406	1.91587	0.0764661	2.07943e-08	2.51333e-06	1	1	0.995656	0.998737
sp158	Bacteria	Firmicutes	Clostridia	Oscillospirales	Oscillospiraceae			sp158_Oscillospiraceae_NA_NA	5.37524	0.258273	20.9199	6.97389e-44	-2.71217	0.417702	-6.49861	1.0931e-09	0.178998	0.389851	0.461251	0.645391	-0.331913	0.381345	-0.874664	0.384017	0.884464	0.637138	1.38809	0.191744	-0.847596	0.60932	-1.38896	0.201312	1.34612e-41	1.63199e-07	1	1	1	1
sp159	Bacteria	Bacteroidota	Bacteroidia	Bacteroidales	Muribaculaceae			sp159_Muribaculaceae_NA_NA	-5.75974	0.347597	-16.5818	9.07934e-38	10.8478	0.562164	19.324	1.52082e-45	0.0727729	0.524681	0.141145	0.600105	0.00924786	0.513233	0.0148207	0.617257	0.948124	0.857493	1.10647	0.312973	-1.16838	0.820055	-1.4251	0.201566	1.6902e-35	3.28532e-43	1	1	1	1
sp16	Bacteria	Bacteroidota	Bacteroidia	Bacteroidales	Rikenellaceae	Alistipes		sp16_Alistipes_NA	-0.601031	0.463226	-1.28912	0.223401	-4.43556	0.749169	-5.92984	2.17169e-07	2.35831	0.699217	3.37379	0.00156825	-2.02047	0.683961	-2.95579	0.00649666	-2.2896	1.14274	-2.00623	0.0719444	2.13886	1.09285	1.95913	0.0859944	1	2.77404e-05	0.297587	0.677184	0.978133	0.975522
sp160	Bacteria	Firmicutes	Bacilli	Lactobacillales	Lactobacillaceae	Lactobacillus	reuteri	sp160_Lactobacillus_reuteri	0.40609	0.443537	0.926639	0.383293	-1.80231	0.717325	-2.51452	0.0211599	-0.373858	0.669497	-0.55991	0.592414	0.407263	0.654889	0.623061	0.54235	1.05667	1.09417	0.967609	0.37113	-1.21216	1.0464	-1.16229	0.292488	1	0.747203	1	1	1	1
sp161	Bacteria	Firmicutes	Clostridia	Lachnospirales	Lachnospiraceae	ASF356		sp161_ASF356_NA	-0.665282	0.431735	-1.53109	0.149877	-4.15678	0.698239	-5.96746	6.82666e-07	-0.121725	0.651683	-0.187242	0.741083	0.370818	0.637464	0.583648	0.569382	-0.414825	1.06505	-0.389331	0.625469	-0.158645	1.01855	-0.158205	0.676999	0.998549	8.17456e-05	1	1	1	1
sp163	Bacteria	Firmicutes	Bacilli	Erysipelotrichales	Erysipelatoclostridiaceae	Erysipelatoclostridium		sp163_Erysipelatoclostridium_NA	-2.58636	0.460975	-5.6093	1.39306e-07	1.6955	0.745528	2.27852	0.0413307	-0.43261	0.695819	-0.621742	0.551635	0.584749	0.680637	0.859443	0.417369	-0.240145	1.13719	-0.212838	0.708299	0.199427	1.08754	0.183763	0.71347	1.42259e-05	0.843692	1	1	1	1
sp166	Bacteria	Bacteroidota	Bacteroidia	Bacteroidales	Muribaculaceae			sp166_Muribaculaceae_NA_NA	0.855303	0.290467	2.96896	0.00786117	-5.99787	0.469768	-12.8162	1.03269e-23	-0.256048	0.438446	-0.586559	0.580397	0.725877	0.428879	1.69467	0.109075	0.0259109	0.716558	0.0381167	0.576717	-0.545621	0.685273	-0.801487	0.46246	0.309283	1.95388e-21	1	1	1	1
sp168	Bacteria	Firmicutes	Clostridia	Lachnospirales	Lachnospiraceae			sp168_Lachnospiraceae_NA_NA	-0.174895	0.380965	-0.451127	0.650225	-2.67636	0.616129	-4.34646	0.000199038	1.16282	0.575048	2.02519	0.0521985	-0.789541	0.562501	-1.40635	0.186172	-0.170969	0.939808	-0.181565	0.712562	-0.23734	0.898775	-0.262374	0.654099	1	0.0181379	1	1	1	1
sp169	Bacteria	Firmicutes	Bacilli	Lactobacillales	Lactobacillaceae	Lactobacillus	reuteri	sp169_Lactobacillus_reuteri	-7.0383	0.398236	-17.6976	8.29121e-41	9.47323	0.644061	14.7401	4.48339e-30	-0.204378	0.601117	-0.336322	0.612113	0.0025869	0.588001	-0.00157276	0.670557	-2.373	0.982414	-2.42015	0.0350058	1.92972	0.939521	2.05866	0.0634948	1.5764e-38	8.89917e-28	0.997399	1	0.896921	0.984726
sp17	Bacteria	Bacteroidota	Bacteroidia	Bacteroidales	Bacteroidaceae	Bacteroides	acidifaciens	sp17_Bacteroides_acidifaciens	5.27815	0.16586	31.9549	1.97117e-72	0.9784	0.268243	3.65529	0.00036828	-0.187028	0.250357	-0.745226	0.466053	0.230289	0.244895	0.937173	0.352126	0.317657	0.409162	0.776712	0.44267	-0.28387	0.391298	-0.723929	0.471749	4.27898e-70	0.0377245	1	1	1	1
sp170	Bacteria	Firmicutes	Clostridia	Oscillospirales	Ruminococcaceae			sp170_Ruminococcaceae_NA_NA	1.65202	0.28568	5.8158	6.36228e-07	-6.24705	0.462027	-13.5586	3.22694e-25	0.327223	0.43122	0.755814	0.462904	-0.443753	0.421812	-1.04723	0.323535	-0.45578	0.704749	-0.64081	0.538446	0.11015	0.673979	0.151855	0.589855	5.74688e-05	6.18458e-23	1	1	1	1
sp171	Bacteria	Firmicutes	Clostridia	Oscillospirales	[Eubacterium] coprostanoligenes group			sp171_[Eubacterium] coprostanoligenes group_NA_NA	-3.29346	0.394005	-8.35623	5.46978e-14	7.85724	0.637218	12.3447	1.97917e-25	1.70837	0.594731	2.87471	0.0103652	-1.25503	0.581754	-2.15859	0.057146	-1.32948	0.971976	-1.36986	0.194855	0.575184	0.929539	0.62086	0.54701	7.7874e-12	3.80814e-23	0.696169	0.963994	1	1
sp173	Bacteria	Firmicutes	Clostridia	Oscillospirales	Ruminococcaceae	Incertae Sedis		sp173_Incertae Sedis_NA	1.62021	0.307938	5.28442	1.55821e-06	-3.73774	0.498024	-7.51142	6.15469e-11	0.370276	0.464817	0.795786	0.433655	-0.102734	0.454675	-0.226238	0.811246	0.440125	0.759657	0.586553	0.534098	-0.732954	0.72649	-1.01317	0.362287	0.000142614	9.33885e-09	1	1	1	1
sp178	Bacteria	Firmicutes	Clostridia	Oscillospirales	Ruminococcaceae			sp178_Ruminococcaceae_NA_NA	0.615611	0.293297	2.12477	0.0546066	1.26127	0.474346	2.67323	0.0138656	-0.437642	0.442718	-0.988207	0.362817	0.206283	0.433058	0.476114	0.631532	1.0273	0.72354	1.4183	0.178721	0.034431	0.691949	0.0478024	0.773844	0.851011	0.633318	1	1	1	1
sp18	Bacteria	Bacteroidota	Bacteroidia	Bacteroidales	Rikenellaceae	Alistipes		sp18_Alistipes_NA	3.40368	0.493755	6.90433	3.84562e-10	-4.04728	0.798543	-5.06945	2.86055e-06	-2.05392	0.745299	-2.75887	0.0082708	1.6805	0.729037	2.30736	0.0247338	1.10027	1.21805	0.904185	0.388786	-0.848714	1.16487	-0.729562	0.491399	4.6761e-08	0.000347835	0.885935	1	1	1
sp183	Bacteria	Bacteroidota	Bacteroidia	Bacteroidales	Muribaculaceae			sp183_Muribaculaceae_NA_NA	1.03099	0.302252	3.43318	0.00225952	-6.12227	0.488828	-12.5559	3.44029e-22	-0.521296	0.456235	-1.14496	0.284447	0.349313	0.446281	0.785012	0.444162	0.145796	0.745631	0.197729	0.594643	-0.0597067	0.713076	-0.0826811	0.609501	0.120301	6.34654e-20	1	1	1	1
sp185	Bacteria	Bacteroidota	Bacteroidia	Bacteroidales	Muribaculaceae			sp185_Muribaculaceae_NA_NA	2.16623	0.169405	12.8336	6.29444e-20	2.05414	0.273977	7.53197	3.47873e-08	-0.232396	0.255709	-0.911872	0.366406	0.432266	0.25013	1.73474	0.0877353	0.215899	0.417909	0.512718	0.612302	-0.164101	0.399663	-0.416713	0.680344	9.81938e-18	4.35285e-06	1	1	1	1
sp186	Bacteria	Firmicutes	Clostridia	Lachnospirales	Lachnospiraceae	Lachnospiraceae NK4A136 group		sp186_Lachnospiraceae NK4A136 group_NA	-5.22555	0.432174	-12.0975	2.89426e-24	2.65676	0.698949	3.80647	0.000813895	0.115195	0.652345	0.176203	0.649319	-0.7834	0.638112	-1.22924	0.283144	-1.03048	1.06614	-0.968108	0.39386	1.77861	1.01959	1.74723	0.127804	4.87124e-22	0.0724234	1	0.990925	1	0.991071
sp19	Bacteria	Firmicutes	Clostridia	Lachnospirales	Lachnospiraceae	Lachnoanaerobaculum		sp19_Lachnoanaerobaculum_NA	0.543321	0.489426	1.12011	0.292306	-4.65963	0.791542	-5.8951	3.35397e-07	2.20628	0.738765	2.9871	0.00442176	-0.970756	0.722646	-1.34327	0.205836	-3.03234	1.20737	-2.51297	0.0219982	1.08935	1.15466	0.944659	0.384827	1	4.13928e-05	0.669033	1	0.904289	1
sp2	Bacteria	Firmicutes	Bacilli	Lactobacillales	Lactobacillaceae	Lactobacillus	murinus	sp2_Lactobacillus_murinus	5.41467	0.163847	33.0488	3.40071e-93	2.57302	0.264987	9.71019	4.45364e-19	0.410047	0.247319	1.65794	0.0991605	-0.511805	0.241923	-2.1155	0.0358674	-0.588938	0.404196	-1.45709	0.147253	0.626239	0.386549	1.62003	0.107738	7.85433e-91	8.00759e-17	1	1	1	1
sp20	Bacteria	Bacteroidota	Bacteroidia	Bacteroidales	Muribaculaceae			sp20_Muribaculaceae_NA_NA	5.18852	0.280394	18.6008	3.43032e-37	-1.25422	0.453477	-2.76857	0.008369	-0.0624806	0.423241	-0.153146	0.857832	-0.0323965	0.414006	-0.0726952	0.874365	0.705387	0.691708	1.02427	0.326748	-0.605743	0.661508	-0.92211	0.385946	6.44901e-35	0.551497	1	1	1	1
sp201	Bacteria	Cyanobacteria	Cyanobacteriia	Chloroplast				sp201_NA_NA_NA	-0.0698158	0.244307	-0.272708	0.757759	1.48674	0.395115	3.77915	0.000496443	-0.575281	0.36877	-1.56121	0.140549	0.187045	0.360724	0.521159	0.610936	0.364682	0.602686	0.601581	0.560625	0.217426	0.576372	0.381519	0.673158	1	0.0483772	1	1	1	1
sp202	Bacteria	Bacteroidota	Bacteroidia	Bacteroidales	Muribaculaceae			sp202_Muribaculaceae_NA_NA	-3.83728	0.486079	-7.89272	6.03905e-13	2.12535	0.786128	2.70595	0.0149908	0.122134	0.733712	0.165227	0.717588	0.148243	0.717703	0.208619	0.696551	1.09566	1.19911	0.915063	0.401246	-1.51121	1.14676	-1.32036	0.232635	8.36176e-11	0.602305	1	1	1	1
sp204	Bacteria	Cyanobacteria	Vampirivibrionia	Gastranaerophilales				sp204_NA_NA_NA	1.4525	0.246256	5.93943	3.43173e-07	-6.30687	0.398266	-15.8895	5.30263e-31	-0.417656	0.371711	-1.13013	0.26872	0.196226	0.3636	0.540372	0.594433	-0.217297	0.607492	-0.360337	0.533132	0.386571	0.580968	0.670861	0.457166	3.22e-05	1.06604e-28	1	1	0.994783	1
sp206	Bacteria	Firmicutes	Bacilli	Lactobacillales	Streptococcaceae	Streptococcus	gallolyticus	sp206_Streptococcus_gallolyticus	1.35527	0.192148	7.11237	1.85998e-08	2.12048	0.310759	6.86906	3.28148e-08	-0.0662439	0.290038	-0.23172	0.797382	0.194457	0.28371	0.689153	0.502631	0.300386	0.474013	0.630399	0.539628	-0.424002	0.453318	-0.925748	0.38143	1.85592e-06	4.17835e-06	1	1	1	1
sp208	Bacteria	Firmicutes	Clostridia	Oscillospirales	Oscillospiraceae	Oscillibacter		sp208_Oscillibacter_NA	-0.688653	0.454542	-1.50755	0.152128	-3.01398	0.735124	-4.1036	0.000339963	0.10108	0.686109	0.146785	0.740706	0.0496016	0.671139	0.074901	0.78688	1.0504	1.12132	0.941448	0.383077	-1.2663	1.07236	-1.18626	0.289736	0.999043	0.0316313	1	1	1	1
sp209	Bacteria	Bacteroidota	Bacteroidia	Bacteroidales	Muribaculaceae			sp209_Muribaculaceae_NA_NA	-5.84685	0.311658	-18.7968	6.00758e-42	11.4696	0.50404	22.816	4.16957e-52	-0.453397	0.470432	-0.972591	0.409405	0.994013	0.460168	2.17042	0.0808035	0.736903	0.768834	0.964158	0.389134	-1.01724	0.735266	-1.39	0.208403	1.1475e-39	9.25644e-50	0.986233	0.900811	1	1
sp21	Bacteria	Bacteroidota	Bacteroidia	Bacteroidales	Bacteroidaceae	Bacteroides	caecimuris	sp21_Bacteroides_caecimuris	4.13542	0.13815	29.9773	2.48007e-77	3.64685	0.223427	16.3432	9.7993e-38	0.291007	0.20853	1.39525	0.165517	-0.100243	0.20398	-0.493943	0.624408	-0.481503	0.340803	-1.41352	0.16028	0.41688	0.325924	1.2821	0.204754	5.48936e-75	2.05973e-35	1	1	1	1
sp212	Bacteria	Firmicutes	Clostridia	Oscillospirales	Oscillospiraceae	Oscillibacter		sp212_Oscillibacter_NA	-0.78272	0.435136	-1.79179	0.0880132	-1.73143	0.70374	-2.46299	0.0263622	0.216081	0.656817	0.330767	0.691003	-0.0107831	0.642486	-0.0184224	0.76919	-0.525629	1.07344	-0.492736	0.585584	0.541705	1.02658	0.528883	0.570696	0.9972	0.752884	1	1	1	1
sp215	Bacteria	Firmicutes	Clostridia	Peptococcales	Peptococcaceae			sp215_Peptococcaceae_NA_NA	1.44937	0.266006	5.48369	2.54863e-06	-6.18559	0.430208	-14.4233	2.92133e-27	-0.685521	0.401524	-1.70559	0.104236	0.440508	0.392763	1.12003	0.270533	0.525616	0.656215	0.795072	0.429736	-0.308653	0.627564	-0.488483	0.550114	0.000222208	5.69807e-25	1	1	0.996175	0.993266
sp216	Bacteria	Bacteroidota	Bacteroidia	Bacteroidales	Muribaculaceae			sp216_Muribaculaceae_NA_NA	0.542349	0.348436	1.56991	0.140439	-5.06378	0.563521	-9.00325	6.14687e-14	0.503345	0.525947	0.956448	0.358754	-0.12562	0.514472	-0.243952	0.746425	-1.4421	0.859562	-1.68082	0.163226	0.961394	0.822033	1.17311	0.30866	0.99693	1.01394e-11	1	1	0.983616	1
sp218	Bacteria	Bacteroidota	Bacteroidia	Bacteroidales	Muribaculaceae			sp218_Muribaculaceae_NA_NA	-5.97663	0.364402	-16.4188	8.81203e-37	9.93059	0.589342	16.8821	1.45041e-36	-0.385077	0.550047	-0.702006	0.519296	0.507996	0.538045	0.946637	0.395638	1.58811	0.898948	1.76987	0.10693	-1.79101	0.8597	-2.08666	0.0589796	1.65913e-34	2.99403e-34	1	1	0.995256	0.982839
sp22	Bacteria	Bacteroidota	Bacteroidia	Bacteroidales	Bacteroidaceae	Bacteroides		sp22_Bacteroides_NA	5.38868	0.217425	24.9114	6.81864e-54	-10.6219	0.351638	-30.3252	5.03222e-68	-0.287135	0.328192	-0.876427	0.390726	0.347103	0.321031	1.0841	0.2823	0.0251393	0.536368	0.0510132	0.498163	-0.0301247	0.51295	-0.0652812	0.519606	1.41828e-51	1.15238e-65	1	1	1	1
sp220	Bacteria	Bacteroidota	Bacteroidia	Bacteroidales	Bacteroidaceae	Bacteroides	sartorii	sp220_Bacteroides_sartorii	-7.10878	0.363781	-19.5865	3.47159e-46	9.52738	0.588339	16.2462	2.21282e-33	-0.0979687	0.54911	-0.180838	0.623159	0.0874607	0.537129	0.162762	0.578159	1.90756	0.897418	2.13081	0.0579469	-0.96364	0.858236	-1.12476	0.315225	6.9187e-44	4.52078e-31	1	1	0.972497	1
sp221	Bacteria	Firmicutes	Clostridia	Lachnospirales	Lachnospiraceae	A2		sp221_A2_NA	0.397495	0.45151	0.890644	0.399167	-2.61565	0.73022	-3.58552	0.00153838	0.868238	0.681532	1.27405	0.224645	-0.932761	0.666661	-1.3997	0.187918	-2.67999	1.11384	-2.40761	0.0275012	1.7135	1.06521	1.60861	0.138085	1	0.090145	1	1	0.930573	1
sp224	Bacteria	Bacteroidota	Bacteroidia	Bacteroidales	Muribaculaceae			sp224_Muribaculaceae_NA_NA	-0.636607	0.419272	-1.5104	0.148843	-3.96414	0.678083	-5.85612	3.36873e-07	-0.45491	0.632871	-0.721831	0.50237	0.331035	0.619062	0.535563	0.584889	0.848507	1.03431	0.825702	0.451406	-0.30872	0.98915	-0.315117	0.65413	1	4.23436e-05	1	1	1	1
sp227	Bacteria	Bacteroidota	Bacteroidia	Bacteroidales	Muribaculaceae	Muribaculum		sp227_Muribaculum_NA	1.3203	0.395276	3.35172	0.00152921	-3.22099	0.639274	-5.03958	3.49521e-06	-0.132879	0.59665	-0.22309	0.784851	0.855795	0.583631	1.46614	0.150766	0.838278	0.975112	0.862392	0.423613	-1.15597	0.932538	-1.24056	0.256275	0.10054	0.00042294	1	1	1	1
sp228	Bacteria	Firmicutes	Clostridia	Oscillospirales	Oscillospiraceae			sp228_Oscillospiraceae_NA_NA	1.75718	0.269536	6.56595	4.92408e-08	-4.62943	0.435917	-10.652	3.25936e-15	0.496659	0.406852	1.22307	0.226092	-0.325752	0.397975	-0.822132	0.422472	0.396528	0.664923	0.60011	0.501185	-0.698316	0.635892	-1.10434	0.372163	4.67259e-06	5.54095e-13	1	1	1	0.999029
sp229	Bacteria	Cyanobacteria	Cyanobacteriia	Chloroplast				sp229_NA_NA_NA	0.203965	0.194544	1.06661	0.3109	1.13847	0.314633	3.6599	0.00234491	-0.276443	0.293654	-0.95222	0.356067	0.139382	0.287247	0.493079	0.624441	-0.665659	0.479923	-1.37497	0.222456	0.616666	0.458969	1.33332	0.201437	1	0.138571	1	1	1	1
sp23	Bacteria	Bacteroidota	Bacteroidia	Bacteroidales	Rikenellaceae	Alistipes		sp23_Alistipes_NA	5.09136	0.42743	11.9296	1.50812e-23	-3.69547	0.691277	-5.3445	5.73097e-07	-0.11011	0.645185	-0.171531	0.864052	0.333839	0.631108	0.529336	0.600204	1.03853	1.05443	0.984388	0.348723	-1.03048	1.0084	-1.02047	0.339865	2.54968e-21	7.37763e-05	1	1	1	1
sp237	Bacteria	Firmicutes	Clostridia	Lachnospirales	Lachnospiraceae			sp237_Lachnospiraceae_NA_NA	-0.963581	0.403621	-2.38023	0.0231663	-1.49785	0.652771	-2.29887	0.0363971	-0.172699	0.609247	-0.283985	0.708378	0.235289	0.595954	0.393907	0.658967	-0.879261	0.9957	-0.886089	0.434028	0.743455	0.952227	0.784552	0.467223	0.785085	0.850773	1	1	1	1
sp238	Bacteria	Firmicutes	Clostridia	Clostridia vadinBB60 group				sp238_NA_NA_NA	5.45912	0.166375	32.9372	1.21988e-71	1.20211	0.269076	4.48293	2.83516e-05	-0.57657	0.251135	-2.29476	0.0242319	0.355743	0.245656	1.44833	0.151104	0.760039	0.410434	1.85048	0.066645	-0.408812	0.392514	-1.04446	0.301698	2.65934e-69	0.0031689	1	1	1	1
sp239	Bacteria	Firmicutes	Clostridia	Lachnospirales	Lachnospiraceae			sp239_Lachnospiraceae_NA_NA	-0.580843	0.401395	-1.43782	0.173787	-1.72608	0.649171	-2.66141	0.0191395	-0.648892	0.605887	-1.07192	0.311863	0.863875	0.592667	1.45895	0.167599	0.307177	0.990208	0.312496	0.625916	-1.03846	0.946975	-1.10004	0.325464	0.998604	0.601204	1	1	1	1
sp24	Bacteria	Firmicutes	Clostridia	Oscillospirales	Oscillospiraceae			sp24_Oscillospiraceae_NA_NA	5.14051	0.283828	18.1647	4.57782e-42	-2.38625	0.459031	-5.19701	7.13636e-07	-0.0450121	0.428425	-0.105431	0.915851	-0.0867383	0.419077	-0.207628	0.835874	-0.192002	0.70018	-0.27739	0.68689	0.492624	0.66961	0.739346	0.47606	8.79768e-40	9.25239e-05	1	1	1	1
sp242	Bacteria	Firmicutes	Clostridia	Lachnospirales	Lachnospiraceae	Lachnospiraceae UCG-001		sp242_Lachnospiraceae UCG-001_NA	1.87799	0.438371	4.29623	7.65724e-05	-1.56585	0.708972	-2.20978	0.0385648	0.108982	0.6617	0.166811	0.801695	-0.377202	0.647262	-0.584167	0.573893	1.54613	1.08142	1.42915	0.181963	-1.66988	1.03421	-1.61664	0.133701	0.00608445	0.930886	1	1	1	1
sp248	Bacteria	Bacteroidota	Bacteroidia	Bacteroidales	Muribaculaceae			sp248_Muribaculaceae_NA_NA	-7.14996	0.273508	-26.2515	8.56283e-63	12.6179	0.442341	28.668	7.97685e-69	-0.128299	0.412847	-0.310456	0.498587	0.040733	0.403839	0.104364	0.484804	0.64179	0.674721	0.950993	0.406789	-0.751582	0.645262	-1.16887	0.299173	1.83086e-60	1.8267e-66	1	1	1	1
sp25	Bacteria	Bacteroidota	Bacteroidia	Bacteroidales	Muribaculaceae			sp25_Muribaculaceae_NA_NA	5.49938	0.374788	14.7019	8.06656e-32	-5.40965	0.606139	-8.92417	2.95416e-16	-0.243295	0.565724	-0.430784	0.667146	0.328572	0.55338	0.594726	0.552839	0.616987	0.924569	0.667914	0.506788	-0.428356	0.884202	-0.484526	0.613703	1.46211e-29	5.07447e-14	1	1	1	1
sp260	Bacteria	Bacteroidota	Bacteroidia	Bacteroidales	Muribaculaceae			sp260_Muribaculaceae_NA_NA	-0.053008	0.377833	-0.130877	0.795312	-3.68728	0.611065	-6.04112	1.51805e-07	0.0643796	0.570321	0.113393	0.790227	0.376702	0.557877	0.67486	0.512772	-0.765821	0.932083	-0.825027	0.446894	0.348164	0.891388	0.397208	0.615816	1	1.95162e-05	1	1	1	1
sp263	Bacteria	Firmicutes	Clostridia	Oscillospirales	Ruminococcaceae			sp263_Ruminococcaceae_NA_NA	-0.89639	0.332832	-2.69126	0.00984141	-2.0376	0.538284	-3.78763	0.000873088	0.583323	0.502393	1.16532	0.279444	-0.632786	0.491431	-1.29062	0.235572	-0.0404976	0.821067	-0.0499247	0.67187	0.157763	0.785219	0.20376	0.636274	0.502624	0.0670459	1	1	1	1
sp27	Bacteria	Bacteroidota	Bacteroidia	Bacteroidales	Muribaculaceae			sp27_Muribaculaceae_NA_NA	4.75564	0.423999	11.2263	2.79671e-22	-3.85928	0.685728	-5.62436	9.05208e-08	-0.150801	0.640006	-0.235794	0.813864	0.341765	0.626042	0.546252	0.585582	0.500515	1.04597	0.481412	0.608623	-0.856421	1.0003	-0.858663	0.419496	4.60734e-20	1.24832e-05	1	1	1	1
sp270	Bacteria	Firmicutes	Clostridia	Oscillospirales	Ruminococcaceae			sp270_Ruminococcaceae_NA_NA	-0.759062	0.346747	-2.18345	0.0388294	-1.63355	0.560789	-2.91433	0.010507	-0.596965	0.523398	-1.14349	0.285598	-0.113812	0.511978	-0.220767	0.753655	0.288832	0.855396	0.337734	0.645166	0.825027	0.818049	1.00725	0.362518	0.887887	0.456515	1	1	1	1
sp271	Bacteria	Firmicutes	Clostridia	Peptostreptococcales-Tissierellales	Anaerovoracaceae	Family XIII UCG-001		sp271_Family XIII UCG-001_NA	0.0843753	0.27162	0.327017	0.700803	-1.90825	0.439287	-4.34699	0.000140547	0.332497	0.409997	0.808934	0.433674	-0.439167	0.401051	-1.09318	0.298429	0.33078	0.670063	0.498607	0.54771	0.0875764	0.640807	0.138601	0.609429	1	0.0139544	1	1	1	1
sp276	Bacteria	Firmicutes	Clostridia	Oscillospirales	Ruminococcaceae	Incertae Sedis		sp276_Incertae Sedis_NA	2.91857	0.207815	14.1467	6.10237e-22	2.54798	0.336097	7.61795	6.34513e-11	0.534073	0.313687	1.7063	0.0972381	-0.446998	0.306843	-1.46125	0.164276	-0.991495	0.512663	-1.94274	0.0577132	1.01134	0.49028	2.07104	0.0445904	9.77983e-20	9.77296e-09	1	1	1	1
sp278	Bacteria	Firmicutes	Clostridia	Lachnospirales	Lachnospiraceae	Anaerostipes		sp278_Anaerostipes_NA	-3.68739	0.502987	-7.33001	2.17788e-11	2.86745	0.813474	3.53002	0.00148517	0.821281	0.759234	1.08208	0.32293	-1.35775	0.742669	-1.83016	0.098516	-4.31698	1.24083	-3.48218	0.00181665	3.97582	1.18665	3.35502	0.00283437	2.81004e-09	0.124119	1	0.999368	0.28781	0.341233
sp279	Bacteria	Bacteroidota	Bacteroidia	Bacteroidales	Muribaculaceae			sp279_Muribaculaceae_NA_NA	0.484483	0.303967	1.6164	0.141764	-5.7023	0.491602	-11.6435	2.49359e-19	-0.680594	0.458824	-1.48424	0.16667	0.949503	0.448813	2.11807	0.0453774	0.511589	0.749862	0.678297	0.487414	-0.705271	0.717123	-0.982907	0.393531	0.98637	4.44098e-17	1	1	1	1
sp282	Bacteria	Firmicutes	Clostridia	Oscillospirales	Oscillospiraceae	UCG-002		sp282_UCG-002_NA	-0.992879	0.38241	-2.58958	0.0132151	-2.40597	0.618466	-3.89759	0.00088081	0.720514	0.577229	1.24952	0.236119	-1.00114	0.564635	-1.77548	0.101018	0.0353891	0.943373	0.0441149	0.667141	0.790401	0.902185	0.874797	0.4029	0.614058	0.0663487	1	1	1	1
sp286	Bacteria	Proteobacteria	Gammaproteobacteria	Burkholderiales	Sutterellaceae	Parasutterella		sp286_Parasutterella_NA	-7.0979	0.309296	-22.9891	1.24824e-58	10.6268	0.50022	21.2939	2.47917e-51	-0.130967	0.466867	-0.277587	0.532964	0.0968422	0.456681	0.207877	0.581818	0.342729	0.763008	0.449349	0.593549	-0.512728	0.729694	-0.702322	0.486951	2.61541e-56	5.50012e-49	1	1	1	1
sp287	Bacteria	Firmicutes	Clostridia	Lachnospirales	Lachnospiraceae	Tuzzerella		sp287_Tuzzerella_NA	0.172716	0.277496	0.638676	0.538196	-1.64237	0.44879	-3.66231	0.00124171	0.22205	0.418866	0.52685	0.600056	-0.10788	0.409727	-0.26274	0.754436	0.211716	0.684558	0.314752	0.620941	-0.458825	0.65467	-0.702135	0.497471	1	0.107464	1	1	1	1
sp29	Bacteria	Deferribacterota	Deferribacteres	Deferribacterales	Deferribacteraceae	Mucispirillum	schaedleri	sp29_Mucispirillum_schaedleri	4.56233	0.196909	23.3362	3.16543e-53	-8.69755	0.318459	-27.4568	2.92774e-66	-0.164589	0.297225	-0.558077	0.578379	0.0349771	0.29074	0.121808	0.902537	0.0578871	0.485759	0.114861	0.500116	0.291017	0.46455	0.636938	0.43503	6.49384e-51	6.65165e-64	1	1	1	1
sp295	Bacteria	Proteobacteria	Alphaproteobacteria	Rhodospirillales				sp295_NA_NA_NA	-5.80671	0.379881	-15.3027	2.34414e-33	7.65495	0.614376	12.4864	5.78505e-23	-0.349726	0.573412	-0.611766	0.509501	0.353298	0.560901	0.633002	0.492997	2.51602	0.937135	2.68891	0.0174557	-2.17863	0.896219	-2.43422	0.0357163	4.29705e-31	1.0799e-20	1	1	0.810314	0.873457
sp3	Bacteria	Bacteroidota	Bacteroidia	Bacteroidales	Rikenellaceae	Alistipes		sp3_Alistipes_NA	5.21848	0.432604	12.0929	9.33613e-22	-8.70445	0.699644	-12.461	9.79094e-23	0.616147	0.652995	0.944117	0.355731	-0.889501	0.638747	-1.39417	0.1768	-2.43863	1.0672	-2.28919	0.0419799	2.11387	1.0206	2.07477	0.0609692	1.4891e-19	1.81927e-20	1	1	0.944986	0.989591
sp30	Bacteria	Bacteroidota	Bacteroidia	Bacteroidales	Muribaculaceae			sp30_Muribaculaceae_NA_NA	4.88654	0.274362	17.8893	6.6719e-38	-9.29673	0.443722	-21.0116	8.22984e-48	-0.0702625	0.414136	-0.173342	0.853478	0.00229589	0.4051	0.00964081	0.868712	-0.845307	0.676828	-1.2582	0.31605	1.18539	0.647277	1.84503	0.136741	1.24305e-35	1.8188e-45	1	1	0.993444	0.966007
sp300	Bacteria	Bacteroidota	Bacteroidia	Bacteroidales	Muribaculaceae			sp300_Muribaculaceae_NA_NA	1.37297	0.289035	4.76179	6.57889e-06	-2.91608	0.467452	-6.23273	9.02014e-09	-0.35168	0.436284	-0.808324	0.422224	0.431562	0.426765	1.01346	0.313923	0.118859	0.713025	0.164346	0.657068	0.0965993	0.681894	0.144298	0.645082	0.000584666	1.30365e-06	1	1	1	1
sp304	Bacteria	Firmicutes	Clostridia	Peptococcales	Peptococcaceae	Peptococcus		sp304_Peptococcus_NA	0.559848	0.267125	2.11292	0.0497573	-4.07977	0.432018	-9.46197	3.32832e-14	-0.130084	0.403212	-0.318479	0.723316	-0.145681	0.394415	-0.375951	0.688789	-0.376311	0.658975	-0.569033	0.522821	1.00371	0.630204	1.59577	0.18228	0.911046	5.46857e-12	1	1	1	0.986046
sp309	Bacteria	Bacteroidota	Bacteroidia	Bacteroidales	Muribaculaceae			sp309_Muribaculaceae_NA_NA	-7.09075	0.226458	-31.5085	1.95659e-73	12.9348	0.366248	35.5774	5.65932e-81	-0.190336	0.341828	-0.562592	0.437739	0.13611	0.334369	0.414337	0.437389	0.241175	0.558653	0.435857	0.570993	-0.00763757	0.534262	-0.0164312	0.589233	4.3045e-71	1.30165e-78	0.989559	0.992799	1	1
sp31	Bacteria	Firmicutes	Clostridia	Lachnospirales	Lachnospiraceae	[Ruminococcus] gnavus group		sp31_[Ruminococcus] gnavus group_NA	4.71625	0.129921	36.4033	3.27825e-86	1.36335	0.210119	6.51615	2.61255e-08	0.00789272	0.196109	0.0396634	0.942363	-0.250455	0.191831	-1.30841	0.194289	0.259029	0.320504	0.804854	0.424372	-0.0622544	0.306511	-0.191806	0.818594	7.37605e-84	3.49169e-06	1	1	1	1
sp317	Bacteria	Firmicutes	Clostridia	Peptostreptococcales-Tissierellales	Anaerovoracaceae	[Eubacterium] nodatum group		sp317_[Eubacterium] nodatum group_NA	0.626705	0.307387	2.04965	0.0505705	-1.75641	0.497133	-3.52512	0.00121992	0.229656	0.463986	0.495388	0.618762	-0.319614	0.453862	-0.706233	0.494172	-0.212299	0.758298	-0.283102	0.65665	0.122912	0.72519	0.17445	0.665132	0.954012	0.112276	1	1	1	1
sp32	Bacteria	Firmicutes	Clostridia	Lachnospirales	Lachnospiraceae	[Eubacterium] xylanophilum group		sp32_[Eubacterium] xylanophilum group_NA	3.52663	0.195647	18.0853	1.36383e-37	3.31178	0.316417	10.4941	8.67997e-18	-0.102926	0.295319	-0.343617	0.731188	-0.223998	0.288876	-0.777313	0.449471	0.159422	0.482644	0.324275	0.748208	0.261625	0.461572	0.573879	0.57438	2.55809e-35	1.49831e-15	1	1	1	1
sp328	Bacteria	Firmicutes	Bacilli	Erysipelotrichales	Erysipelotrichaceae			sp328_Erysipelotrichaceae_NA_NA	2.53118	0.371216	6.84311	2.41937e-09	-2.02282	0.600363	-3.36798	0.0018055	0.0546905	0.560333	0.0993889	0.83251	-0.325071	0.548107	-0.595104	0.562215	-1.25792	0.915759	-1.37693	0.216038	1.50381	0.875777	1.72368	0.11702	2.70191e-07	0.161343	1	1	0.998278	1
sp33	Bacteria	Firmicutes	Bacilli	Lactobacillales	Lactobacillaceae	Lactobacillus	amylolyticus	sp33_Lactobacillus_amylolyticus	-3.32128	0.512215	-6.48283	2.43579e-09	2.02607	0.828398	2.44937	0.0252094	0.354037	0.773163	0.45756	0.630247	-0.25014	0.756293	-0.329643	0.67918	0.312253	1.26359	0.246379	0.713309	-0.18732	1.20842	-0.154437	0.707118	2.83743e-07	0.774033	1	1	1	1
sp330	Bacteria	Bacteroidota	Bacteroidia	Bacteroidales	Muribaculaceae			sp330_Muribaculaceae_NA_NA	-7.16098	0.321455	-22.3339	1.0868e-53	9.48548	0.519885	18.3052	7.0186e-41	-0.180515	0.48522	-0.37835	0.519016	0.079484	0.474633	0.168415	0.541668	0.923258	0.793002	1.17075	0.305102	-1.73276	0.758379	-2.29266	0.0524678	2.24793e-51	1.51541e-38	1	0.999885	1	0.901873
sp336	Bacteria	Bacteroidota	Bacteroidia	Bacteroidales	Muribaculaceae			sp336_Muribaculaceae_NA_NA	-7.097	0.329959	-21.5576	1.29775e-51	10.6572	0.533637	20.0344	7.91402e-47	-0.145798	0.498056	-0.300064	0.541494	0.0691945	0.487189	0.141881	0.532085	0.091146	0.81398	0.118394	0.662724	0.0816153	0.778441	0.103423	0.665203	2.6369e-49	1.74202e-44	1	1	1	1
sp339	Bacteria	Bacteroidota	Bacteroidia	Bacteroidales	Muribaculaceae			sp339_Muribaculaceae_NA_NA	-6.50687	0.383678	-16.9796	2.91202e-38	8.44849	0.620516	13.643	1.45014e-26	-0.24308	0.579143	-0.42152	0.577774	0.556713	0.566506	0.982845	0.369154	1.41107	0.9465	1.49481	0.182243	-2.12102	0.905175	-2.34781	0.0463278	5.52988e-36	2.80167e-24	1	1	1	0.89015
sp340	Bacteria	Bacteroidota	Bacteroidia	Bacteroidales	Muribaculaceae			sp340_Muribaculaceae_NA_NA	-6.33463	0.367122	-17.2887	4.15152e-37	8.42254	0.593742	14.2274	3.87952e-26	-0.232312	0.554153	-0.420635	0.586902	0.412144	0.542062	0.765608	0.444504	2.06227	0.90566	2.28423	0.0456712	-2.06559	0.866118	-2.39549	0.040295	7.7636e-35	7.41241e-24	1	1	0.959176	0.912021
sp343	Bacteria	Bacteroidota	Bacteroidia	Bacteroidales	Bacteroidaceae	Bacteroides		sp343_Bacteroides_NA	0.366872	0.384548	0.968868	0.367354	4.1758	0.621924	6.71976	3.59163e-10	0.59793	0.580456	1.03015	0.327559	0.255713	0.567791	0.450065	0.645187	-0.158048	0.948647	-0.166128	0.81605	-0.786735	0.907229	-0.868222	0.402776	1	5.48227e-08	1	1	1	1
sp344	Bacteria	Bacteroidota	Bacteroidia	Bacteroidales	Muribaculaceae			sp344_Muribaculaceae_NA_NA	0.991003	0.257127	3.88117	0.000441482	-6.21714	0.415849	-14.9987	2.62757e-30	-0.337429	0.388121	-0.874984	0.403492	0.933288	0.379653	2.46359	0.0161588	0.0246686	0.634312	0.0411084	0.571047	-0.616365	0.606617	-1.01627	0.37688	0.030965	5.2724e-28	1	0.99961	1	0.987151
sp347	Bacteria	Firmicutes	Clostridia	Peptococcales	Peptococcaceae			sp347_Peptococcaceae_NA_NA	1.39249	0.252721	5.55666	5.01892e-06	3.61739	0.408722	8.89115	9.70321e-14	0.737464	0.38147	1.93763	0.0648383	-0.42544	0.373147	-1.13753	0.285949	-0.297379	0.623442	-0.475184	0.638838	0.443375	0.596222	0.740682	0.475977	0.00041828	1.58598e-11	1	1	1	1
sp348	Bacteria	Firmicutes	Clostridia	Oscillospirales	Butyricicoccaceae	UCG-009		sp348_UCG-009_NA	1.81096	0.307697	5.91404	3.28799e-07	-5.35539	0.497635	-10.7793	2.07697e-19	0.229591	0.464454	0.495019	0.623881	-0.483343	0.45432	-1.06581	0.308533	0.724892	0.759063	0.964164	0.384287	0.111692	0.725922	0.154709	0.629663	3.1254e-05	3.6715e-17	1	1	1	1
sp350	Bacteria	Bacteroidota	Bacteroidia	Bacteroidales	Muribaculaceae			sp350_Muribaculaceae_NA_NA	-6.56509	0.389755	-16.8685	8.43416e-38	8.0695	0.630345	12.8312	2.12711e-22	-0.423118	0.588316	-0.724983	0.473484	0.429118	0.57548	0.74621	0.457802	1.32745	0.961493	1.38541	0.225786	-2.06882	0.919514	-2.2517	0.0539566	1.58618e-35	3.87179e-20	1	0.997826	1	0.943972
sp36	Bacteria	Bacteroidota	Bacteroidia	Bacteroidales	Muribaculaceae			sp36_Muribaculaceae_NA_NA	4.13534	0.171555	24.2163	2.02401e-52	3.13318	0.277454	11.3399	1.95895e-18	0.351313	0.258954	1.35752	0.177237	-0.165174	0.253304	-0.649882	0.524346	-0.421348	0.423213	-0.999355	0.322503	-0.0258209	0.404735	-0.0622637	0.880133	4.16948e-50	3.3561e-16	1	1	1	1
sp364	Bacteria	Actinobacteriota	Coriobacteriia	Coriobacteriales	Eggerthellaceae	Enterorhabdus		sp364_Enterorhabdus_NA	0.0142273	0.304913	0.0557249	0.825224	-2.31084	0.493131	-4.68933	3.97089e-05	-0.360427	0.460251	-0.78386	0.452317	0.582947	0.450209	1.29308	0.206962	0.458866	0.752194	0.613612	0.526833	-1.42901	0.719353	-1.9947	0.0777882	1	0.00428359	1	1	1	0.976649
sp375	Bacteria	Bacteroidota	Bacteroidia	Bacteroidales	Muribaculaceae			sp375_Muribaculaceae_NA_NA	5.34718	0.187272	28.6542	1.4287e-60	2.68044	0.302873	8.8894	1.60963e-11	-0.196404	0.282678	-0.697462	0.487312	0.284162	0.27651	1.03118	0.305262	1.38858	0.461985	3.01164	0.00307454	-1.51668	0.441814	-3.44437	0.00115221	3.00027e-58	2.44888e-09	1	1	0.66874	0.201383
sp379	Bacteria	Firmicutes	Clostridia	Lachnospirales	Lachnospiraceae			sp379_Lachnospiraceae_NA_NA	-2.38141	0.399837	-5.95627	3.05896e-08	1.65643	0.64665	2.56861	0.0198678	-0.268456	0.603534	-0.444023	0.649213	0.241915	0.590366	0.408815	0.647065	1.92157	0.986364	1.95048	0.0705369	-2.02015	0.943298	-2.1443	0.0534865	3.28114e-06	0.683147	1	1	0.997352	0.975401
sp39	Bacteria	Firmicutes	Clostridia	Lachnospirales	Lachnospiraceae			sp39_Lachnospiraceae_NA_NA	3.87856	0.142882	27.2795	1.07955e-58	2.4143	0.231082	10.495	6.2557e-16	0.0400889	0.215674	0.180801	0.855543	-0.13861	0.210968	-0.648394	0.528872	0.0346647	0.352479	0.0992925	0.893922	0.391174	0.337089	1.15572	0.253566	2.26696e-56	1.05485e-13	1	1	1	1
sp4	Bacteria	Bacteroidota	Bacteroidia	Bacteroidales	Bacteroidaceae	Bacteroides	acidifaciens	sp4_Bacteroides_acidifaciens	6.73438	0.307593	21.951	1.08254e-52	-8.63841	0.497466	-17.3849	1.49858e-41	0.00672862	0.464297	0.0145041	0.978109	0.167142	0.454167	0.368719	0.712813	-1.01258	0.758807	-1.33796	0.235487	1.35088	0.725677	1.86674	0.0939149	2.20941e-50	3.24861e-39	1	1	0.992537	1
sp40	Bacteria	Firmicutes	Clostridia	Oscillospirales	Oscillospiraceae			sp40_Oscillospiraceae_NA_NA	2.70166	0.377744	7.17271	3.67183e-10	-6.2497	0.610921	-10.2462	3.10525e-18	0.645549	0.570187	1.13314	0.274579	-0.502759	0.557746	-0.902425	0.387911	-1.03684	0.931864	-1.1186	0.327882	0.667858	0.891178	0.752601	0.478276	4.35779e-08	5.34791e-16	1	1	0.998817	1
sp402	Bacteria	Firmicutes	Clostridia	Lachnospirales	Lachnospiraceae	Roseburia		sp402_Roseburia_NA	1.77738	0.399591	4.46624	4.82233e-05	-2.68206	0.646254	-4.15499	0.000153679	0.0607319	0.603164	0.101665	0.803316	-0.543198	0.590003	-0.923265	0.378768	-0.82268	0.985758	-0.835611	0.437237	1.22957	0.94272	1.30625	0.225022	0.00387528	0.0157907	1	1	1	1
sp407	Bacteria	Firmicutes	Clostridia	Lachnospirales	Lachnospiraceae			sp407_Lachnospiraceae_NA_NA	-1.96021	0.344103	-5.69945	1.64538e-07	1.26565	0.556513	2.28621	0.0472798	-0.361725	0.519407	-0.70253	0.504913	0.198705	0.508074	0.396369	0.632148	-0.329844	0.848873	-0.38279	0.629036	0.306313	0.811811	0.374895	0.637195	1.64708e-05	0.816325	1	1	1	1
sp42	Bacteria	Verrucomicrobiota	Verrucomicrobiae	Verrucomicrobiales	Akkermansiaceae	Akkermansia	muciniphila	sp42_Akkermansia_muciniphila	-4.61649	0.468692	-9.85257	9.21188e-18	5.50937	0.758009	7.27781	9.96152e-11	-0.429506	0.707467	-0.609431	0.562896	0.677434	0.692031	0.982548	0.370852	2.66079	1.15622	2.30489	0.0334491	-2.56628	1.10574	-2.32509	0.0343612	1.39189e-15	1.53602e-08	1	1	0.973726	0.948023
sp423	Bacteria	Firmicutes	Clostridia	Oscillospirales	Ruminococcaceae	Anaerotruncus		sp423_Anaerotruncus_NA	2.09361	0.280787	7.4904	2.90244e-10	-2.35679	0.454113	-5.18917	3.57939e-06	1.01712	0.423834	2.40429	0.0183228	-1.04682	0.414586	-2.5293	0.0161476	-1.26129	0.692677	-1.82488	0.10125	1.32756	0.662435	2.01255	0.0754253	3.40737e-08	0.000418183	0.999879	0.950652	0.995138	0.990772
sp43	Bacteria	Bacteroidota	Bacteroidia	Bacteroidales	Muribaculaceae			sp43_Muribaculaceae_NA_NA	5.23537	0.345627	15.1761	1.81651e-33	-6.96689	0.558977	-12.4682	2.84642e-26	-0.104168	0.521706	-0.20042	0.841498	0.155042	0.510323	0.303842	0.761699	-0.667673	0.852632	-0.779467	0.476552	0.591283	0.815405	0.723832	0.501394	3.32587e-31	5.533e-24	1	1	1	1
sp46	Bacteria	Firmicutes	Clostridia	Lachnospirales	Lachnospiraceae	Lachnoanaerobaculum	umeaense	sp46_Lachnoanaerobaculum_umeaense	-4.78689	0.557581	-8.58575	1.438e-14	5.44427	0.901768	6.04407	6.55833e-08	-0.261037	0.841641	-0.310085	0.66615	0.730307	0.823277	0.888147	0.405996	1.13219	1.3755	0.821891	0.440915	-0.983129	1.31545	-0.747095	0.4784	2.06467e-12	8.75691e-06	1	1	1	1
sp48	Bacteria	Firmicutes	Clostridia	Oscillospirales	Oscillospiraceae	Intestinimonas		sp48_Intestinimonas_NA	3.34684	0.226631	14.8498	1.84058e-27	-1.42319	0.366528	-3.8825	0.000320852	0.200912	0.342089	0.587014	0.560441	-0.412565	0.334625	-1.23528	0.228022	-0.114008	0.55908	-0.203978	0.726652	0.40024	0.53467	0.751382	0.468038	3.18707e-25	0.0317463	1	1	1	1
sp487	Bacteria	Actinobacteriota	Coriobacteriia	Coriobacteriales	Eggerthellaceae			sp487_Eggerthellaceae_NA_NA	0.648977	0.253566	2.59056	0.0216223	2.29337	0.410089	5.6103	2.75052e-07	-0.286509	0.382746	-0.752553	0.481587	0.149861	0.374395	0.403712	0.663171	0.318223	0.625526	0.511014	0.619823	-0.212887	0.598216	-0.359742	0.698361	0.598194	3.59372e-05	1	1	1	1
sp49	Bacteria	Bacteroidota	Bacteroidia	Bacteroidales	Muribaculaceae			sp49_Muribaculaceae_NA_NA	3.5694	0.214927	16.6828	7.54663e-34	1.69884	0.347598	4.9253	3.04656e-05	-0.169202	0.324421	-0.524669	0.601369	0.366728	0.317343	1.16159	0.249251	0.207023	0.530206	0.388951	0.688456	-0.447086	0.507057	-0.884595	0.392652	1.37939e-31	0.0031975	1	1	1	1
sp494	Bacteria	Firmicutes	Clostridia	Oscillospirales	Ruminococcaceae			sp494_Ruminococcaceae_NA_NA	1.36177	0.336758	4.06484	0.000266296	-5.58217	0.544634	-10.2698	3.11068e-17	1.00968	0.50832	1.98627	0.0525536	-1.09095	0.497229	-2.19591	0.0408018	-1.16236	0.830754	-1.40228	0.233658	0.688455	0.794483	0.866826	0.432386	0.0192466	5.3039e-15	1	0.991214	1	1
sp5	Bacteria	Bacteroidota	Bacteroidia	Bacteroidales	Muribaculaceae			sp5_Muribaculaceae_NA_NA	5.98093	0.225034	26.7074	7.31183e-58	1.68954	0.363945	4.6812	6.37775e-05	-0.0420778	0.339678	-0.124158	0.901329	0.163488	0.332267	0.494432	0.621983	-0.668128	0.555141	-1.20215	0.24619	0.813525	0.530903	1.5288	0.129761	1.53548e-55	0.0063879	1	1	1	1
sp50	Bacteria	Bacteroidota	Bacteroidia	Bacteroidales	Muribaculaceae			sp50_Muribaculaceae_NA_NA	-2.6056	0.437761	-5.94723	3.43253e-08	10.5958	0.707985	14.9756	2.85998e-35	-0.232086	0.660779	-0.351124	0.68065	0.4709	0.646362	0.72722	0.485642	0.785011	1.07992	0.727223	0.482484	-0.928401	1.03277	-0.898838	0.389688	3.64299e-06	5.96661e-33	1	1	1	1
sp509	Bacteria	Firmicutes	Clostridia	Peptostreptococcales-Tissierellales	Anaerovoracaceae	[Eubacterium] brachy group		sp509_[Eubacterium] brachy group_NA	0.03746	0.266488	0.153214	0.773108	-1.12974	0.430987	-2.61734	0.018906	0.0998561	0.40225	0.247242	0.762195	-0.197833	0.393474	-0.499482	0.625985	1.35153	0.657403	2.06452	0.0693047	-0.977857	0.6287	-1.56555	0.197419	1	0.677272	1	1	0.986102	0.999185
sp510	Bacteria	Actinobacteriota	Coriobacteriia	Coriobacteriales	Eggerthellaceae	Enterorhabdus		sp510_Enterorhabdus_NA	-1.09774	0.313246	-3.49892	0.000951177	4.24993	0.506608	8.41742	1.39116e-12	0.689298	0.472829	1.46083	0.174198	-0.660425	0.462512	-1.43322	0.202249	-0.200699	0.77275	-0.260297	0.746424	0.478502	0.739012	0.651542	0.533131	0.0656016	2.22919e-10	1	1	1	1
sp53	Bacteria	Firmicutes	Clostridia	Lachnospirales	Lachnospiraceae	Lachnospiraceae NK4A136 group		sp53_Lachnospiraceae NK4A136 group_NA	-0.619571	0.488977	-1.26099	0.228744	-2.54909	0.790816	-3.22762	0.00349919	0.911893	0.738087	1.23685	0.241773	-0.318313	0.721983	-0.442955	0.652902	-1.77161	1.20627	-1.4714	0.175627	1.01235	1.1536	0.878615	0.41616	1	0.279291	1	1	1	1
sp55	Bacteria	Bacteroidota	Bacteroidia	Bacteroidales	Muribaculaceae			sp55_Muribaculaceae_NA_NA	3.68739	0.369354	10.0016	1.19845e-16	-6.9804	0.597351	-11.6919	2.7817e-22	-0.420682	0.557522	-0.756668	0.453928	0.596862	0.545357	1.09496	0.276077	-0.38923	0.911165	-0.422651	0.614265	0.488211	0.871384	0.560542	0.56228	1.76285e-14	5.16858e-20	1	1	1	1
sp56	Bacteria	Firmicutes	Clostridia	Lachnospirales	Lachnospiraceae	A2		sp56_A2_NA	-0.38797	0.430825	-0.893243	0.389692	-1.74997	0.696768	-2.51441	0.0238142	0.104414	0.65031	0.158999	0.760644	0.30632	0.636121	0.483851	0.625075	-1.11892	1.06281	-1.05317	0.344203	0.916121	1.01641	0.900598	0.406759	1	0.755214	1	1	1	1
sp57	Bacteria	Firmicutes	Clostridia	Oscillospirales	Oscillospiraceae			sp57_Oscillospiraceae_NA_NA	1.70762	0.403305	4.25229	0.000180822	-4.55896	0.65226	-6.99843	1.46846e-09	-0.62139	0.608769	-1.02	0.331086	0.238114	0.595487	0.398401	0.678126	-1.26173	0.994919	-1.27251	0.254928	2.19183	0.951481	2.31227	0.04077	0.0125821	2.13007e-07	1	1	1	0.965772
sp583	Bacteria	Firmicutes	Bacilli	RF39				sp583_NA_NA_NA	3.264	0.344832	9.49773	6.10672e-16	-3.04112	0.557692	-5.45887	6.00269e-07	-0.0790697	0.520507	-0.151494	0.831771	0.257335	0.50915	0.504163	0.61998	-0.0517798	0.850671	-0.0594346	0.773161	-0.0653339	0.813531	-0.081818	0.764845	8.96602e-14	7.59331e-05	1	1	1	1
sp59	Bacteria	Bacteroidota	Bacteroidia	Bacteroidales	Muribaculaceae			sp59_Muribaculaceae_NA_NA	4.36838	0.34396	12.725	1.07286e-25	-7.48256	0.556281	-13.4616	1.09335e-28	-0.0937661	0.51919	-0.182775	0.853971	0.467838	0.507862	0.923902	0.362669	-0.768878	0.848519	-0.906716	0.40418	0.565783	0.811473	0.698013	0.486301	1.84255e-23	2.1556e-26	1	1	1	1
sp6	Bacteria	Bacteroidota	Bacteroidia	Bacteroidales	Muribaculaceae			sp6_Muribaculaceae_NA_NA	6.11549	0.140735	43.5678	9.46478e-105	1.10253	0.227609	4.86115	8.76171e-06	-0.0383921	0.212433	-0.180906	0.856828	0.18789	0.207798	0.90603	0.367307	0.383545	0.347181	1.10444	0.271858	-0.33267	0.332023	-1.00698	0.319518	2.21478e-102	0.00101327	1	1	1	1
sp61	Bacteria	Bacteroidota	Bacteroidia	Bacteroidales	Muribaculaceae			sp61_Muribaculaceae_NA_NA	-7.11997	0.253439	-28.1815	3.43032e-66	15.2953	0.409883	37.4669	5.4387e-87	-0.150967	0.382553	-0.397643	0.485319	0.0709107	0.374207	0.191351	0.450705	0.375389	0.625212	0.604102	0.528341	-0.0926159	0.597915	-0.156147	0.604085	7.27229e-64	1.26178e-84	0.993926	0.995204	1	1
sp62	Bacteria	Firmicutes	Clostridia	Lachnospirales	Lachnospiraceae	Lachnospiraceae NK4A136 group		sp62_Lachnospiraceae NK4A136 group_NA	-2.09387	0.445203	-4.69818	1.1813e-05	-2.42431	0.72002	-3.37502	0.00334705	-0.518424	0.672011	-0.773151	0.47457	0.254911	0.657349	0.388398	0.652239	0.249925	1.09828	0.229447	0.644927	-0.00817974	1.05033	-0.008144	0.689972	0.00101667	0.245322	1	1	1	1
sp63	Bacteria	Firmicutes	Clostridia	Oscillospirales	Oscillospiraceae	Colidextribacter		sp63_Colidextribacter_NA	3.83836	0.153673	25.1979	6.11441e-53	0.952879	0.248532	3.88118	0.000862721	0.213494	0.231961	0.925527	0.358213	-0.175834	0.2269	-0.782511	0.438719	0.309188	0.379097	0.815247	0.420544	0.0449322	0.362546	0.125676	0.818471	1.24799e-50	0.0649522	1	1	1	1
sp647	Bacteria	Firmicutes	Clostridia	Oscillospirales	Oscillospiraceae	NK4A214 group		sp647_NK4A214 group_NA	-0.358142	0.339947	-1.04348	0.324974	1.28242	0.549792	2.34057	0.03024	0.624867	0.513134	1.21803	0.250543	-0.582906	0.501938	-1.16067	0.279238	0.113142	0.838622	0.134555	0.781008	0.685918	0.802007	0.854214	0.417981	1	0.854442	1	1	1	1
sp65	Bacteria	Bacteroidota	Bacteroidia	Bacteroidales	Bacteroidaceae	Bacteroides	acidifaciens	sp65_Bacteroides_acidifaciens	-6.94386	0.256604	-27.1394	8.27084e-66	14.2057	0.415001	34.35	2.24197e-84	0.0649941	0.38733	0.164602	0.507956	-0.0691059	0.378879	-0.182607	0.480379	0.0510273	0.633019	0.0833638	0.642975	0.0222135	0.605381	0.0366898	0.636343	1.74722e-63	5.13446e-82	1	0.994503	1	1
sp67	Bacteria	Bacteroidota	Bacteroidia	Bacteroidales	Muribaculaceae			sp67_Muribaculaceae_NA_NA	-1.61443	0.508491	-3.16965	0.00265325	-2.00948	0.822376	-2.44754	0.0292285	0.0789351	0.767543	0.102837	0.751096	0.324437	0.750796	0.431868	0.635861	0.613788	1.25441	0.489072	0.609616	-0.529059	1.19964	-0.441352	0.631903	0.165695	0.745942	1	1	1	1
sp69	Bacteria	Firmicutes	Bacilli	Lactobacillales	Lactobacillaceae	Lactobacillus	johnsonii	sp69_Lactobacillus_johnsonii	-1.88838	0.416538	-4.53038	2.02609e-05	7.00374	0.673661	10.4069	2.7541e-19	-1.29649	0.628743	-2.0673	0.0642662	1.44174	0.615025	2.34766	0.0312458	-0.35631	1.02756	-0.343976	0.711732	-0.209863	0.9827	-0.215827	0.777198	0.0017192	4.88759e-17	0.985331	0.960175	1	1
sp7	Bacteria	Firmicutes	Clostridia	Lachnospirales	Lachnospiraceae	Herbinix	luporum	sp7_Herbinix_luporum	3.49993	0.490244	7.15346	2.06626e-10	-2.83815	0.792864	-3.58068	0.000759127	1.2274	0.739999	1.65845	0.103292	-1.24498	0.723853	-1.72032	0.0943649	-1.02198	1.20939	-0.845349	0.420378	2.33595	1.15659	2.02029	0.0556267	2.49905e-08	0.0723824	1	1	1	0.997914
sp71	Bacteria	Firmicutes	Bacilli	Acholeplasmatales	Acholeplasmataceae	Anaeroplasma		sp71_Anaeroplasma_NA	-3.65331	0.458134	-7.97592	6.7584e-13	7.37743	0.740933	9.96849	4.35937e-17	-0.0590707	0.691531	-0.0855791	0.687698	0.233964	0.676442	0.345781	0.647095	0.915402	1.13018	0.809123	0.447455	-0.876239	1.08083	-0.81045	0.447058	9.26098e-11	7.43847e-15	1	1	1	1
sp72	Bacteria	Firmicutes	Clostridia	Lachnospirales	Lachnospiraceae			sp72_Lachnospiraceae_NA_NA	2.15544	0.374468	5.77665	3.26195e-07	-4.45061	0.605622	-7.35547	5.86129e-11	-0.541904	0.565242	-0.957644	0.360741	-0.272882	0.552909	-0.495116	0.626264	2.20751	0.923782	2.39287	0.0328822	-0.887146	0.883449	-1.00533	0.375011	3.07968e-05	9.04144e-09	1	1	0.943109	1
sp73	Bacteria	Firmicutes	Clostridia	Oscillospirales	Ruminococcaceae	Anaerotruncus		sp73_Anaerotruncus_NA	3.05762	0.262063	11.7218	1.17942e-19	-2.39489	0.423832	-5.65732	3.31203e-07	0.476016	0.395572	1.20474	0.232745	-0.403032	0.386941	-1.04177	0.308588	-1.41943	0.646488	-2.19762	0.0461909	1.49555	0.618262	2.41784	0.0238452	1.81894e-17	4.16713e-05	1	1	0.965738	0.982039
sp74	Bacteria	Firmicutes	Clostridia	Oscillospirales	Oscillospiraceae	Colidextribacter		sp74_Colidextribacter_NA	3.19351	0.295052	10.8651	1.03094e-17	-3.19977	0.477183	-6.71057	2.22182e-09	0.0242469	0.445366	0.0547844	0.889182	-0.0783922	0.435649	-0.180243	0.847855	-0.405407	0.727868	-0.560084	0.56334	0.385957	0.696089	0.558021	0.588003	1.54962e-15	3.15905e-07	1	1	1	1
sp75	Bacteria	Bacteroidota	Bacteroidia	Bacteroidales	Bacteroidaceae	Bacteroides	acidifaciens	sp75_Bacteroides_acidifaciens	-6.96897	0.257515	-27.1547	6.3837e-63	14.0601	0.416476	33.9067	4.20437e-79	0.0933745	0.388707	0.250922	0.442917	-0.0647592	0.380226	-0.177208	0.528898	0.0216068	0.635268	0.0281877	0.619926	0.0161495	0.607532	0.030715	0.660013	1.35974e-60	9.67005e-77	0.984123	0.992254	1	1
sp77	Bacteria	Bacteroidota	Bacteroidia	Bacteroidales	Muribaculaceae			sp77_Muribaculaceae_NA_NA	2.98797	0.216807	13.8535	2.15753e-26	3.83314	0.350639	10.9822	8.65078e-19	0.00957392	0.32726	0.0245072	0.925353	0.704361	0.320119	2.20408	0.0293552	0.381084	0.534845	0.716317	0.478598	-1.26592	0.511493	-2.47965	0.015206	3.72736e-24	1.51844e-16	1	1	1	0.999654
sp78	Bacteria	Firmicutes	Clostridia	Lachnospirales	Lachnospiraceae	Lachnospiraceae NK4A136 group	bacterium	sp78_Lachnospiraceae NK4A136 group_bacterium	1.37647	0.419711	3.29252	0.00248775	-3.59227	0.678793	-5.2974	1.49183e-06	-0.702145	0.633534	-1.10908	0.291177	0.164417	0.619711	0.265385	0.760226	0.283349	1.03539	0.274724	0.693127	-0.28435	0.990187	-0.289185	0.676877	0.148305	0.000184455	1	1	1	1
sp79	Bacteria	Bacteroidota	Bacteroidia	Bacteroidales	Muribaculaceae			sp79_Muribaculaceae_NA_NA	-7.1349	0.241249	-29.704	3.29675e-70	15.1166	0.390168	38.9594	2.75158e-91	-0.163432	0.364153	-0.46371	0.451161	0.0774906	0.356207	0.229108	0.456576	0.135508	0.59514	0.23623	0.604272	-0.196927	0.569156	-0.354144	0.564384	7.05505e-68	6.35614e-89	0.991878	0.993147	1	1
sp8	Bacteria	Firmicutes	Clostridia	Clostridiales	Clostridiaceae	Candidatus Arthromitus		sp8_Candidatus Arthromitus_NA	5.10703	0.271034	18.9156	8.20919e-42	-3.88418	0.43834	-8.87629	3.13954e-15	-0.164664	0.409113	-0.406424	0.686362	0.149072	0.400187	0.374313	0.71072	2.41748	0.668619	3.62711	0.000937121	-2.14391	0.639427	-3.36241	0.0021297	1.57472e-39	5.30389e-13	1	1	0.146541	0.362935
sp82	Bacteria	Bacteroidota	Bacteroidia	Bacteroidales	Muribaculaceae			sp82_Muribaculaceae_NA_NA	1.90692	0.43121	4.43321	4.00266e-05	-2.418	0.69739	-3.46712	0.00117784	-1.1596	0.650891	-1.781	0.0855619	0.602797	0.636689	0.946068	0.356035	1.04839	1.06376	0.983595	0.360702	-0.435377	1.01732	-0.427773	0.65107	0.0032399	0.109896	1	1	1	1
sp83	Bacteria	Firmicutes	Clostridia	Lachnospirales	Lachnospiraceae	Lachnospiraceae NK4A136 group	bacterium	sp83_Lachnospiraceae NK4A136 group_bacterium	1.32049	0.428496	3.09867	0.00487103	-3.52328	0.693	-5.09238	6.02774e-06	-0.650551	0.646794	-1.0063	0.340334	0.193542	0.632681	0.306059	0.728357	0.746556	1.05706	0.704952	0.504194	0.101087	1.01091	0.100382	0.718377	0.246203	0.000694177	1	1	1	1
sp85	Bacteria	Bacteroidota	Bacteroidia	Bacteroidales	Rikenellaceae	Alistipes		sp85_Alistipes_NA	3.22692	0.346526	9.34975	2.60606e-14	-8.16359	0.560431	-14.6039	3.47438e-29	0.0329897	0.523063	0.0662221	0.826722	-0.170947	0.511651	-0.337066	0.734461	-0.442596	0.854849	-0.518482	0.555788	0.529945	0.817526	0.650959	0.504558	3.61942e-12	6.92058e-27	1	1	0.999593	1
sp87	Bacteria	Firmicutes	Clostridia	Lachnospirales	Lachnospiraceae	GCA-900066575		sp87_GCA-900066575_NA	2.95598	0.203894	14.6047	1.77073e-25	0.93496	0.329755	2.86874	0.0114261	-0.0497083	0.307768	-0.163565	0.819865	-0.266947	0.301053	-0.886022	0.395432	0.202902	0.502989	0.408594	0.667552	-0.564781	0.481028	-1.17465	0.278916	3.02948e-23	0.488418	1	1	1	1
sp9	Bacteria	Firmicutes	Clostridia	Lachnospirales	Lachnospiraceae	Lachnoanaerobaculum		sp9_Lachnoanaerobaculum_NA	2.67027	0.503061	5.31802	1.14963e-06	-1.73085	0.813593	-2.12935	0.0449072	-0.682761	0.759346	-0.898861	0.38546	0.085445	0.742777	0.114229	0.819675	-0.59385	1.24101	-0.479529	0.640587	0.0947069	1.18683	0.0805665	0.804822	0.000105057	0.949527	1	1	1	1
sp90	Bacteria	Firmicutes	Bacilli	Lactobacillales	Lactobacillaceae	Lactobacillus	reuteri	sp90_Lactobacillus_reuteri	0.371103	0.336914	1.12054	0.300563	5.59982	0.544887	10.2978	1.69749e-18	-0.540958	0.508556	-1.06286	0.332213	0.724204	0.497459	1.45553	0.17538	-0.446461	0.831139	-0.539249	0.586995	-0.199338	0.794851	-0.248455	0.766897	1	2.97503e-16	1	1	1	1
sp91	Bacteria	Patescibacteria	Saccharimonadia	Saccharimonadales	Saccharimonadaceae	Candidatus Saccharimonas		sp91_Candidatus Saccharimonas_NA	2.97764	0.254075	11.7899	7.13082e-17	-7.22125	0.410912	-17.6508	1.11688e-29	-0.356009	0.383514	-0.928679	0.366593	0.47399	0.375146	1.26594	0.21509	1.04183	0.626782	1.67654	0.169761	-0.977412	0.599416	-1.64632	0.193145	1.04824e-14	2.22259e-27	1	1	0.963933	0.955146
sp92	Bacteria	Firmicutes	Clostridia	Lachnospirales	Lachnospiraceae	Lachnospiraceae NK4A136 group		sp92_Lachnospiraceae NK4A136 group_NA	-3.58495	0.46697	-7.67593	3.76965e-12	3.86483	0.755223	5.12345	4.11817e-06	1.07211	0.704868	1.52136	0.172377	-1.09012	0.689488	-1.58036	0.153632	-1.67771	1.15197	-1.45648	0.180967	1.17638	1.10168	1.06754	0.315695	4.89397e-10	0.000489554	1	1	1	1
sp96	Bacteria	Bacteroidota	Bacteroidia	Bacteroidales	Muribaculaceae			sp96_Muribaculaceae_NA_NA	2.39662	0.22731	10.6021	4.43052e-18	-7.6018	0.367626	-20.7543	7.16294e-47	0.465374	0.343114	1.35992	0.178386	-0.0527037	0.335627	-0.15516	0.859821	-0.686361	0.560755	-1.2303	0.306254	0.295448	0.536272	0.559541	0.432168	6.73085e-16	1.5822e-44	1	1	0.985968	1
sp99	Bacteria	Firmicutes	Clostridia	Lachnospirales	Lachnospiraceae	Lachnospiraceae NK4A136 group	bacterium	sp99_Lachnospiraceae NK4A136 group_bacterium	-2.92932	0.461079	-6.34942	6.97353e-09	-1.89527	0.745697	-2.54822	0.0244441	0.588082	0.695976	0.84825	0.422897	-0.793333	0.680791	-1.16888	0.286009	-1.24881	1.13744	-1.10277	0.327364	0.687464	1.08778	0.633768	0.527724	7.62075e-07	0.685295	1	1	1	1

## Sheet: ALDEx2_stress_ME
ASV	Kingdom	Phylum	Class	Order	Family	Genus	Species	full_name	(Intercept) Estimate	(Intercept) Std. Error	(Intercept) t value	(Intercept) Pr(>|t|)	model.GENOTYPE1 Estimate	model.GENOTYPE1 Std. Error	model.GENOTYPE1 t value	model.GENOTYPE1 Pr(>|t|)	model.DoubleHit2 Estimate	model.DoubleHit2 Std. Error	model.DoubleHit2 t value	model.DoubleHit2 Pr(>|t|)	model.DoubleHit3 Estimate	model.DoubleHit3 Std. Error	model.DoubleHit3 t value	model.DoubleHit3 Pr(>|t|)	model.GENOTYPE1:DoubleHit2 Estimate	model.GENOTYPE1:DoubleHit2 Std. Error	model.GENOTYPE1:DoubleHit2 t value	model.GENOTYPE1:DoubleHit2 Pr(>|t|)	model.GENOTYPE1:DoubleHit3 Estimate	model.GENOTYPE1:DoubleHit3 Std. Error	model.GENOTYPE1:DoubleHit3 t value	model.GENOTYPE1:DoubleHit3 Pr(>|t|)	(Intercept) Pr(>|t|).BH	model.GENOTYPE1 Pr(>|t|).BH	model.DoubleHit2 Pr(>|t|).BH	model.DoubleHit3 Pr(>|t|).BH	model.GENOTYPE1:DoubleHit2 Pr(>|t|).BH	model.GENOTYPE1:DoubleHit3 Pr(>|t|).BH
sp139	Bacteria	Firmicutes	Clostridia	Oscillospirales	[Eubacterium] coprostanoligenes group			sp139_[Eubacterium] coprostanoligenes group_NA_NA	-4.80802	0.683685	-7.037	7.34334e-10	0.615666	0.683685	0.905147	0.397484	2.4758	0.929963	2.66527	0.0200641	1.4588	0.812147	1.80082	0.121807	1.94385	0.929963	2.09204	0.0672202	1.31756	0.812147	1.62144	0.16102	1.37343e-07	1	0.787333	0.976119	0.964432	0.996552
sp155	Bacteria	Firmicutes	Clostridia	Clostridia vadinBB60 group				sp155_NA_NA_NA	-2.09449	0.741395	-2.82315	0.00965441	-1.18138	0.741395	-1.59613	0.148704	2.37526	1.00846	2.35751	0.0293948	1.10928	0.880701	1.26193	0.250773	-2.19607	1.00846	-2.18037	0.0439069	-1.2166	0.880701	-1.38274	0.204652	0.588729	0.998007	0.956055	1	0.986369	1
sp158	Bacteria	Firmicutes	Clostridia	Oscillospirales	Oscillospiraceae			sp158_Oscillospiraceae_NA_NA	4.62176	0.423233	10.9875	5.04246e-15	0.936796	0.423233	2.21101	0.0338868	-1.42039	0.575691	-2.47618	0.0239259	-0.47412	0.502757	-0.949259	0.366916	0.904778	0.575691	1.57648	0.146887	0.439989	0.502757	0.880758	0.400945	1.03369e-12	0.992797	0.918198	1	1	1
sp168	Bacteria	Firmicutes	Clostridia	Lachnospirales	Lachnospiraceae			sp168_Lachnospiraceae_NA_NA	-0.453554	0.617578	-0.725876	0.507444	1.43099	0.617578	2.31753	0.0347275	-1.936	0.840043	-2.31482	0.0485016	-1.24538	0.733619	-1.70057	0.129592	-0.0151959	0.840043	-0.0140547	0.673036	-0.264567	0.733619	-0.35983	0.650981	1	0.90591	0.908577	0.996865	1	1
sp169	Bacteria	Firmicutes	Bacilli	Lactobacillales	Lactobacillaceae	Lactobacillus	reuteri	sp169_Lactobacillus_reuteri	-3.66945	0.644888	-5.69214	3.14743e-07	-3.4729	0.644888	-5.40519	1.75445e-05	2.35098	0.87719	2.68357	0.0158477	1.79389	0.76606	2.34574	0.0382893	-2.22117	0.87719	-2.53208	0.0268907	-1.44614	0.76606	-1.88466	0.102542	5.32155e-05	0.00273144	0.816359	0.915492	0.837519	0.973005
sp171	Bacteria	Firmicutes	Clostridia	Oscillospirales	[Eubacterium] coprostanoligenes group			sp171_[Eubacterium] coprostanoligenes group_NA_NA	1.6484	0.639346	2.58947	0.0162338	-3.25	0.639346	-5.08836	1.79948e-06	-1.99133	0.869652	-2.29258	0.0321713	-1.08323	0.759477	-1.43033	0.172001	-0.949029	0.869652	-1.0963	0.308288	-1.05292	0.759477	-1.38858	0.184049	0.771234	0.000313686	0.970384	1	1	1
sp18	Bacteria	Bacteroidota	Bacteroidia	Bacteroidales	Rikenellaceae	Alistipes		sp18_Alistipes_NA	-0.141724	0.795546	-0.172067	0.732429	1.47387	0.795546	1.85335	0.0892962	2.82862	1.08212	2.61516	0.0150506	1.74656	0.945026	1.84861	0.08756	0.945297	1.08212	0.875115	0.41224	0.689443	0.945026	0.730161	0.493127	1	0.994566	0.901267	0.993652	1	1
sp189	Bacteria	Firmicutes	Clostridia	Lachnospirales	Lachnospiraceae	Lachnospiraceae NK4A136 group		sp189_Lachnospiraceae NK4A136 group_NA	5.12282	0.565001	9.08811	3.59478e-15	-0.305448	0.565001	-0.544128	0.592556	-1.75786	0.768526	-2.28975	0.028887	-1.51533	0.671162	-2.26024	0.0293684	1.18683	0.768526	1.54551	0.13783	1.32187	0.671162	1.97172	0.0572465	7.32199e-13	1	0.996281	1	1	1
sp229	Bacteria	Cyanobacteria	Cyanobacteriia	Chloroplast				sp229_NA_NA_NA	0.200787	0.312278	0.662409	0.490181	-0.276212	0.312278	-0.906832	0.393767	1.02271	0.424768	2.41175	0.0255856	0.730939	0.370954	1.9739	0.0793567	-0.593891	0.424768	-1.38787	0.196829	-0.331603	0.370954	-0.88545	0.429342	1	1	0.949572	0.983251	1	1
sp242	Bacteria	Firmicutes	Clostridia	Lachnospirales	Lachnospiraceae	Lachnospiraceae UCG-001		sp242_Lachnospiraceae UCG-001_NA	2.00808	0.711112	2.83369	0.00917748	-0.0324041	0.711112	-0.0456837	0.783489	-2.04801	0.96727	-2.1213	0.0477622	-0.637814	0.844728	-0.756022	0.468489	1.55662	0.96727	1.61158	0.133596	0.766688	0.844728	0.907436	0.393423	0.577251	1	0.99369	1	1	1
sp375	Bacteria	Bacteroidota	Bacteroidia	Bacteroidales	Muribaculaceae			sp375_Muribaculaceae_NA_NA	7.187	0.302959	23.7944	4.65823e-56	-2.0338	0.302959	-6.73332	1.20251e-09	-0.971969	0.412092	-2.36021	0.0204941	-0.527735	0.359884	-1.46641	0.14563	1.4513	0.412092	3.52719	0.000596324	0.629636	0.359884	1.75034	0.0828104	1.0528e-53	2.32671e-07	1	1	0.139809	1
sp509	Bacteria	Firmicutes	Clostridia	Peptostreptococcales-Tissierellales	Anaerovoracaceae	[Eubacterium] brachy group		sp509_[Eubacterium] brachy group_NA	0.231639	0.425911	0.558233	0.564868	-0.101838	0.425911	-0.248148	0.703662	-1.39132	0.579334	-2.40616	0.0361116	-0.832686	0.505938	-1.65139	0.134981	1.12971	0.579334	1.95651	0.090131	0.840784	0.505938	1.66581	0.128675	1	1	0.904291	1	0.983474	1
sp57	Bacteria	Firmicutes	Clostridia	Oscillospirales	Oscillospiraceae			sp57_Oscillospiraceae_NA_NA	-1.88157	0.651715	-2.88609	0.0130054	2.98776	0.651715	4.59226	8.81029e-05	2.64627	0.886477	2.9915	0.00854587	1.22236	0.77417	1.58336	0.174988	-1.77574	0.886477	-2.00661	0.0736533	-0.260289	0.77417	-0.337636	0.604059	0.547303	0.0134332	0.622382	0.99017	0.975054	1
sp63	Bacteria	Firmicutes	Clostridia	Oscillospirales	Oscillospiraceae	Colidextribacter		sp63_Colidextribacter_NA	4.6852	0.247689	19.1278	4.28606e-28	-0.630945	0.247689	-2.57469	0.0135593	-0.496593	0.336912	-1.48085	0.14681	-0.587515	0.294229	-1.99803	0.0492248	0.111391	0.336912	0.324723	0.749684	0.322132	0.294229	1.09339	0.28399	9.34361e-26	0.883852	1	1	1	1
sp68	Bacteria	Firmicutes	Clostridia	Clostridia vadinBB60 group				sp68_NA_NA_NA	-0.50112	0.659988	-0.749707	0.486543	1.21892	0.659988	1.84877	0.0893236	2.27822	0.89773	2.53946	0.0177249	2.00232	0.783998	2.55617	0.0164526	-1.52971	0.89773	-1.70757	0.113671	-1.34093	0.783998	-1.71285	0.1109	1	0.992705	0.921567	0.92971	1	1
sp69	Bacteria	Firmicutes	Bacilli	Lactobacillales	Lactobacillaceae	Lactobacillus	johnsonii	sp69_Lactobacillus_johnsonii	0.135171	0.673125	0.204652	0.748265	-3.32734	0.673125	-4.94694	5.08568e-06	2.81123	0.915599	3.07444	0.00376299	1.61268	0.799602	2.02026	0.0632159	-0.0790021	0.915599	-0.0855007	0.819653	-0.444937	0.799602	-0.55757	0.585239	1	0.000864275	0.578637	0.99713	1	1
sp8	Bacteria	Firmicutes	Clostridia	Clostridiales	Clostridiaceae	Candidatus Arthromitus		sp8_Candidatus Arthromitus_NA	4.21541	0.437568	9.67722	1.16267e-14	0.728495	0.437568	1.66809	0.104489	-1.99544	0.595189	-3.355	0.00209497	-1.15365	0.519785	-2.22223	0.0333812	2.29143	0.595189	3.85846	0.000490115	1.33708	0.519785	2.57948	0.0145727	2.35343e-12	1	0.323622	1	0.0995231	0.950795
sp81	Bacteria	Firmicutes	Clostridia	Lachnospirales	Lachnospiraceae			sp81_Lachnospiraceae_NA_NA	-4.75762	0.692718	-6.8701	1.17099e-08	0.235564	0.692718	0.342023	0.615096	2.6747	0.94225	2.84226	0.0139658	1.66401	0.822877	2.02421	0.0788101	-0.435909	0.94225	-0.464122	0.59523	0.689405	0.822877	0.8383	0.434026	1.99777e-06	1	0.71427	0.976119	1	1

## Sheet: ALDEx2_Stress_geno_int
ASV	Kingdom	Phylum	Class	Order	Family	Genus	Species	full_name	(Intercept) Estimate	(Intercept) Std. Error	(Intercept) t value	(Intercept) Pr(>|t|)	model.GENOTYPE2 Estimate	model.GENOTYPE2 Std. Error	model.GENOTYPE2 t value	model.GENOTYPE2 Pr(>|t|)	model.DoubleHit2 Estimate	model.DoubleHit2 Std. Error	model.DoubleHit2 t value	model.DoubleHit2 Pr(>|t|)	model.DoubleHit3 Estimate	model.DoubleHit3 Std. Error	model.DoubleHit3 t value	model.DoubleHit3 Pr(>|t|)	model.GENOTYPE2:DoubleHit2 Estimate	model.GENOTYPE2:DoubleHit2 Std. Error	model.GENOTYPE2:DoubleHit2 t value	model.GENOTYPE2:DoubleHit2 Pr(>|t|)	model.GENOTYPE2:DoubleHit3 Estimate	model.GENOTYPE2:DoubleHit3 Std. Error	model.GENOTYPE2:DoubleHit3 t value	model.GENOTYPE2:DoubleHit3 Pr(>|t|)	(Intercept) Pr(>|t|).BH	model.GENOTYPE2 Pr(>|t|).BH	model.DoubleHit2 Pr(>|t|).BH	model.DoubleHit3 Pr(>|t|).BH	model.GENOTYPE2:DoubleHit2 Pr(>|t|).BH	model.GENOTYPE2:DoubleHit3 Pr(>|t|).BH
sp1	Bacteria	Bacteroidota	Bacteroidia	Bacteroidales	Rikenellaceae	Alistipes		sp1_Alistipes_NA	-2.49231	1.19357	-2.08759	0.0556428	6.41439	1.50188	4.27338	6.57906e-05	2.81891	1.60476	1.76138	0.113501	2.37044	1.41419	1.67837	0.125027	-3.91569	2.04289	-1.91967	0.0749989	-3.74528	1.78407	-2.10036	0.0479914	0.944297	0.0105208	0.993224	0.992672	0.999021	0.990981
sp10	Bacteria	Firmicutes	Clostridia	Lachnospirales	Lachnospiraceae	Acetatifactor		sp10_Acetatifactor_NA	-2.10863	1.46926	-1.43441	0.181006	-0.0387674	1.84877	-0.0213459	0.759229	4.0587	1.97542	2.05632	0.0539748	3.77997	1.74083	2.1729	0.042651	-5.58864	2.51474	-2.22348	0.0365704	-4.18911	2.19615	-1.90776	0.0739088	1	1	0.99128	0.991568	0.981628	0.994564
sp129	Bacteria	Firmicutes	Clostridia	Lachnospirales	Lachnospiraceae	Roseburia		sp129_Roseburia_NA	-2.50086	1.24827	-2.00088	0.0723483	2.15177	1.57071	1.36972	0.208369	3.80908	1.67831	2.27058	0.0384748	3.57915	1.479	2.42214	0.0279738	-5.05409	2.13651	-2.36766	0.0278326	-3.88729	1.86584	-2.08517	0.0531538	0.936657	1	0.945477	0.912779	0.954922	0.990497
sp148	Bacteria	Bacteroidota	Bacteroidia	Bacteroidales	Muribaculaceae			sp148_Muribaculaceae_NA_NA	4.30527	0.724628	5.97333	1.86357e-06	-1.85242	0.911804	-2.04381	0.0533082	-2.66831	0.974266	-2.74167	0.0127019	-1.92363	0.858568	-2.24576	0.0366094	3.81371	1.24025	3.07904	0.00423283	2.16736	1.08313	2.00435	0.0553978	0.00024634	0.999622	0.823188	0.995697	0.56425	1
sp155	Bacteria	Firmicutes	Clostridia	Clostridia vadinBB60 group				sp155_NA_NA_NA	-0.916303	1.17826	-0.772508	0.480043	-2.36193	1.48261	-1.59803	0.148714	4.59001	1.58418	2.89853	0.00663548	2.287	1.39605	1.63859	0.133453	-4.31616	2.01668	-2.14038	0.0468406	-2.41045	1.76119	-1.36799	0.215277	1	1	0.719546	0.998762	0.991146	1
sp16	Bacteria	Bacteroidota	Bacteroidia	Bacteroidales	Rikenellaceae	Alistipes		sp16_Alistipes_NA	-5.02692	1.17606	-4.27515	0.000157532	6.80367	1.47984	4.60218	3.15354e-05	0.108203	1.58122	0.0666022	0.666525	-0.209486	1.39344	-0.152343	0.677084	-4.41682	2.01292	-2.19387	0.0469203	-2.45506	1.7579	-1.39635	0.204419	0.0194226	0.00505982	1	1	0.981267	1
sp169	Bacteria	Firmicutes	Bacilli	Lactobacillales	Lactobacillaceae	Lactobacillus	reuteri	sp169_Lactobacillus_reuteri	-0.0515005	1.01912	-0.044003	0.704772	-7.23452	1.28236	-5.65372	2.30692e-06	4.36202	1.37021	3.18804	0.00356883	3.11631	1.20749	2.58434	0.0181096	-4.08901	1.74429	-2.34871	0.0391912	-2.66856	1.52331	-1.75529	0.123406	1	0.000382991	0.469236	0.876989	0.921582	1
sp175	Bacteria	Firmicutes	Clostridia	Lachnospirales	Lachnospiraceae			sp175_Lachnospiraceae_NA_NA	-5.53323	1.08908	-5.0856	1.30839e-05	3.12338	1.37039	2.28698	0.0546443	0.680192	1.46427	0.46549	0.562886	0.336839	1.29038	0.262014	0.62353	-5.04495	1.86404	-2.71275	0.0222374	-1.51772	1.62788	-0.936587	0.415897	0.0017584	0.824821	1	1	0.74372	1
sp19	Bacteria	Firmicutes	Clostridia	Lachnospirales	Lachnospiraceae	Lachnoanaerobaculum		sp19_Lachnoanaerobaculum_NA	-4.87235	1.25884	-3.8731	0.000499991	7.6067	1.58401	4.80904	2.68436e-05	0.811342	1.69252	0.480478	0.586707	1.48991	1.49153	1.00123	0.364742	-4.00485	2.15461	-1.86045	0.0941988	-4.90492	1.88164	-2.61114	0.017804	0.0573974	0.00417576	1	1	0.997566	0.877964
sp221	Bacteria	Firmicutes	Clostridia	Lachnospirales	Lachnospiraceae	A2		sp221_A2_NA	-3.89283	1.15865	-3.35935	0.00273534	5.1989	1.45794	3.56879	0.00108936	2.39228	1.55782	1.53613	0.170038	2.6726	1.37282	1.94927	0.0865199	-4.27455	1.98312	-2.1558	0.0471221	-3.49896	1.73188	-2.02206	0.0654295	0.246202	0.156733	0.995443	0.972828	0.974816	0.991354
sp276	Bacteria	Firmicutes	Clostridia	Oscillospirales	Ruminococcaceae	Incertae Sedis		sp276_Incertae Sedis_NA	5.02032	0.531443	9.49403	1.72486e-15	-1.55686	0.668717	-2.33517	0.0220864	1.01059	0.714527	1.42103	0.159547	0.358646	0.629675	0.573978	0.569574	-2.01126	0.909604	-2.2209	0.0313892	-1.0049	0.794367	-1.27141	0.214627	3.50516e-13	1	1	1	1	1
sp278	Bacteria	Firmicutes	Clostridia	Lachnospirales	Lachnospiraceae	Anaerostipes		sp278_Anaerostipes_NA	-4.22906	1.29296	-3.27264	0.00347181	1.28784	1.62694	0.793626	0.457415	6.12552	1.73839	3.52728	0.00146874	4.28234	1.53195	2.80049	0.0129698	-8.3759	2.213	-3.78813	0.000618607	-4.46398	1.93263	-2.3136	0.0353659	0.265675	1	0.255907	0.730211	0.127624	0.96271
sp295	Bacteria	Proteobacteria	Alphaproteobacteria	Rhodospirillales				sp295_NA_NA_NA	4.04336	0.963646	4.20735	0.000156842	-10.213	1.21256	-8.43636	4.52846e-13	-3.99824	1.29563	-3.09033	0.00413097	-2.51266	1.14177	-2.20281	0.0354012	4.72645	1.64935	2.86946	0.0096487	2.88648	1.4404	2.00578	0.0723371	0.0174985	9.17089e-11	0.55633	1	0.703499	0.989139
sp3	Bacteria	Bacteroidota	Bacteroidia	Bacteroidales	Rikenellaceae	Alistipes		sp3_Alistipes_NA	-5.20869	1.09746	-4.74982	4.58249e-05	11.0804	1.38094	8.03559	3.08504e-12	2.97149	1.47554	2.01704	0.0859228	2.33765	1.30032	1.8006	0.121058	-4.48221	1.87839	-2.3895	0.034647	-2.7062	1.64042	-1.65217	0.136811	0.00574592	6.24302e-10	0.95612	0.991289	0.915689	1
sp335	Bacteria	Firmicutes	Clostridia	Oscillospirales	Oscillospiraceae	Intestinimonas		sp335_Intestinimonas_NA	0.739029	0.93512	0.800914	0.449579	-1.60808	1.17667	-1.37222	0.202645	-3.06281	1.25727	-2.44833	0.0322129	-2.28702	1.10797	-2.0715	0.0588174	3.93012	1.60053	2.46558	0.0277663	2.18844	1.39776	1.57206	0.148643	1	1	0.867751	0.991699	0.884465	1
sp340	Bacteria	Bacteroidota	Bacteroidia	Bacteroidales	Muribaculaceae			sp340_Muribaculaceae_NA_NA	3.96251	0.941922	4.21831	9.90565e-05	-10.4554	1.18523	-8.83675	2.90051e-14	-3.55183	1.26642	-2.80711	0.00834231	-2.03904	1.11603	-1.82877	0.0839292	4.04995	1.61217	2.51603	0.0235299	2.04742	1.40793	1.45592	0.190998	0.0125583	6.12211e-12	0.814969	1	0.888574	1
sp375	Bacteria	Bacteroidota	Bacteroidia	Bacteroidales	Muribaculaceae			sp375_Muribaculaceae_NA_NA	9.22819	0.484789	19.1071	4.83728e-40	-4.07237	0.610012	-6.7008	4.09935e-09	-2.43998	0.651801	-3.75062	0.000313959	-1.17245	0.574397	-2.04209	0.0433935	2.91375	0.829752	3.51906	0.000658388	1.2746	0.724632	1.7601	0.0808909	1.10046e-37	7.75795e-07	0.0732225	1	0.151703	1
sp379	Bacteria	Firmicutes	Clostridia	Lachnospirales	Lachnospiraceae			sp379_Lachnospiraceae_NA_NA	0.980638	1.02193	0.964534	0.363593	-3.67001	1.2859	-2.85811	0.00949027	-3.47725	1.37398	-2.53399	0.0197789	-1.54269	1.21082	-1.27506	0.234737	4.03406	1.7491	2.30968	0.0338579	1.89272	1.52751	1.2405	0.251793	1	0.614773	0.905014	1	0.967625	1
sp42	Bacteria	Verrucomicrobiota	Verrucomicrobiae	Verrucomicrobiales	Akkermansiaceae	Akkermansia	muciniphila	sp42_Akkermansia_muciniphila	3.1275	1.19937	2.61349	0.0158372	-8.22729	1.50918	-5.45653	1.37071e-06	-4.06133	1.61256	-2.52021	0.0202208	-2.53876	1.42106	-1.78885	0.0966031	5.18909	2.05281	2.52926	0.020565	2.76635	1.79274	1.54487	0.155625	0.757064	0.000228856	0.927004	1	0.904966	1
sp72	Bacteria	Firmicutes	Clostridia	Lachnospirales	Lachnospiraceae			sp72_Lachnospiraceae_NA_NA	-0.54336	0.957581	-0.560119	0.582012	2.17738	1.20493	1.80853	0.0973935	-2.83846	1.28747	-2.21073	0.0540923	-2.28015	1.13458	-2.01316	0.0825178	3.06158	1.63897	1.87254	0.0930094	3.61936	1.43133	2.53076	0.0234583	1	0.991911	0.93767	0.982287	0.997896	0.894512
sp73	Bacteria	Firmicutes	Clostridia	Oscillospirales	Ruminococcaceae	Anaerotruncus		sp73_Anaerotruncus_NA	-0.255596	0.664717	-0.366922	0.62281	3.79622	0.836417	4.54448	3.40436e-05	2.06549	0.893714	2.31281	0.0382631	0.820526	0.787583	1.04341	0.359469	-2.95646	1.13771	-2.60135	0.0165207	-1.37684	0.993576	-1.38764	0.211476	0.997493	0.00551194	0.940756	1	0.891599	1
sp8	Bacteria	Firmicutes	Clostridia	Clostridiales	Clostridiaceae	Candidatus Arthromitus		sp8_Candidatus Arthromitus_NA	3.45586	0.709293	4.90351	1.64765e-05	1.4885	0.892507	1.67284	0.10474	-4.31623	0.953647	-4.53817	5.22155e-05	-2.53059	0.840399	-3.01574	0.00528321	4.6221	1.21401	3.81946	0.000449302	2.69542	1.06021	2.54921	0.0160292	0.0022279	1	0.0122884	0.627597	0.105313	0.94672

## Sheet: DESeq2_Geno
ASV	Kingdom	Phylum	Class	Order	Family	Genus	full_name	baseMean	log2FoldChange	lfcSE	stat	pvalue	padj
sp89	Bacteria	Firmicutes	Clostridia	Lachnospirales	Lachnospiraceae	Roseburia	sp89_Roseburia_NA	135.255	-32.0402	1.30299	-24.5897	1.62812e-133	1.67767e-132
sp175	Bacteria	Firmicutes	Clostridia	Lachnospirales	Lachnospiraceae		sp175_Lachnospiraceae_NA_NA	170.173	-31.9189	1.15963	-27.5251	8.80255e-167	1.22718e-165
sp177	Bacteria	Firmicutes	Clostridia	Lachnospirales	Lachnospiraceae	Lachnospiraceae NK4A136 group	sp177_Lachnospiraceae NK4A136 group_NA	123.773	-31.1725	1.54964	-20.1159	5.35142e-90	4.3734e-89
sp139	Bacteria	Firmicutes	Clostridia	Oscillospirales	[Eubacterium] coprostanoligenes group		sp139_[Eubacterium] coprostanoligenes group_NA_NA	118.07	-30.9958	0.689815	-44.9335	0	0
sp165	Bacteria	Firmicutes	Clostridia	Lachnospirales	Lachnospiraceae	Lachnospiraceae NK4A136 group	sp165_Lachnospiraceae NK4A136 group_NA	124.962	-30.9689	1.55011	-19.9785	8.48082e-89	6.69985e-88
sp99	Bacteria	Firmicutes	Clostridia	Lachnospirales	Lachnospiraceae	Lachnospiraceae NK4A136 group	sp99_Lachnospiraceae NK4A136 group_bacterium	315.757	-23.9442	0.999543	-23.9551	8.16802e-127	8.06592e-126
sp16	Bacteria	Bacteroidota	Bacteroidia	Bacteroidales	Rikenellaceae	Alistipes	sp16_Alistipes_NA	415.6	-23.0935	0.710207	-32.5166	6.21075e-232	1.22662e-230
sp179	Bacteria	Firmicutes	Clostridia	Lachnospirales	Lachnospiraceae		sp179_Lachnospiraceae_NA_NA	112.125	-20.504	1.16883	-17.5424	6.79961e-69	5.03596e-68
sp52	Bacteria	Firmicutes	Clostridia	Lachnospirales	Lachnospiraceae		sp52_Lachnospiraceae_NA_NA	240.662	-15.3744	1.18856	-12.9354	2.843e-38	1.64339e-37
sp184	Bacteria	Firmicutes	Clostridia	Lachnospirales	Lachnospiraceae	Lachnospiraceae NK4A136 group	sp184_Lachnospiraceae NK4A136 group_NA	96.3764	-12.6966	1.11703	-11.3664	6.14661e-30	3.09946e-29
sp22	Bacteria	Bacteroidota	Bacteroidia	Bacteroidales	Bacteroidaceae	Bacteroides	sp22_Bacteroides_NA	775.671	-12.5448	0.301065	-41.668	0	0
sp101	Bacteria	Firmicutes	Clostridia	Lachnospirales	Lachnospiraceae	Lachnospiraceae NK4A136 group	sp101_Lachnospiraceae NK4A136 group_NA	180.251	-12.4203	0.881101	-14.0964	3.99896e-45	2.5615e-44
sp30	Bacteria	Bacteroidota	Bacteroidia	Bacteroidales	Muribaculaceae		sp30_Muribaculaceae_NA_NA	584.265	-11.5039	0.429189	-26.8037	2.9266e-158	3.85336e-157
sp117	Bacteria	Bacteroidota	Bacteroidia	Bacteroidales	Rikenellaceae	Alistipes	sp117_Alistipes_NA	317.031	-11.2593	0.40022	-28.1327	3.89687e-174	5.77224e-173
sp60	Bacteria	Firmicutes	Clostridia	Lachnospirales	Lachnospiraceae	Lachnospiraceae NK4A136 group	sp60_Lachnospiraceae NK4A136 group_NA	436.304	-11.1649	1.73433	-6.43761	1.21367e-10	3.55111e-10
sp128	Bacteria	Bacteroidota	Bacteroidia	Bacteroidales	Muribaculaceae		sp128_Muribaculaceae_NA_NA	184.178	-10.4708	0.300943	-34.7933	3.07436e-265	6.62385e-264
sp208	Bacteria	Firmicutes	Clostridia	Oscillospirales	Oscillospiraceae	Oscillibacter	sp208_Oscillibacter_NA	142.065	-9.75703	0.661027	-14.7604	2.63673e-49	1.78545e-48
sp96	Bacteria	Bacteroidota	Bacteroidia	Bacteroidales	Muribaculaceae		sp96_Muribaculaceae_NA_NA	104.469	-9.69164	0.317032	-30.5699	3.07433e-205	5.20439e-204
sp257	Bacteria	Firmicutes	Clostridia	Lachnospirales	Lachnospiraceae	Lachnospiraceae NK4A136 group	sp257_Lachnospiraceae NK4A136 group_bacterium	83.4696	-9.57227	0.824713	-11.6068	3.80674e-31	1.9613e-30
sp29	Bacteria	Deferribacterota	Deferribacteres	Deferribacterales	Deferribacteraceae	Mucispirillum	sp29_Mucispirillum_schaedleri	371.352	-9.5395	0.261959	-36.4161	2.37019e-290	6.24149e-289
sp216	Bacteria	Bacteroidota	Bacteroidia	Bacteroidales	Muribaculaceae		sp216_Muribaculaceae_NA_NA	78.7251	-8.87784	0.515043	-17.2371	1.39901e-66	1.00474e-65
sp85	Bacteria	Bacteroidota	Bacteroidia	Bacteroidales	Rikenellaceae	Alistipes	sp85_Alistipes_NA	381.015	-8.63524	0.451247	-19.1364	1.25675e-81	9.60802e-81
sp279	Bacteria	Bacteroidota	Bacteroidia	Bacteroidales	Muribaculaceae		sp279_Muribaculaceae_NA_NA	47.2952	-8.42753	0.36665	-22.9852	6.55067e-117	6.21004e-116
sp344	Bacteria	Bacteroidota	Bacteroidia	Bacteroidales	Muribaculaceae		sp344_Muribaculaceae_NA_NA	43.4715	-8.37324	0.326582	-25.6391	5.60071e-145	6.63684e-144
sp91	Bacteria	Patescibacteria	Saccharimonadia	Saccharimonadales	Saccharimonadaceae	Candidatus Saccharimonas	sp91_Candidatus Saccharimonas_NA	191.464	-8.15895	0.321146	-25.4057	2.17977e-142	2.46003e-141
sp183	Bacteria	Bacteroidota	Bacteroidia	Bacteroidales	Muribaculaceae		sp183_Muribaculaceae_NA_NA	68.8394	-8.07148	0.392553	-20.5615	6.07403e-94	5.14123e-93
sp166	Bacteria	Bacteroidota	Bacteroidia	Bacteroidales	Muribaculaceae		sp166_Muribaculaceae_NA_NA	54.2898	-7.97207	0.3825	-20.842	1.80162e-96	1.58142e-95
sp161	Bacteria	Firmicutes	Clostridia	Lachnospirales	Lachnospiraceae	ASF356	sp161_ASF356_NA	127.787	-6.68238	0.657065	-10.17	2.6981e-24	1.16264e-23
sp170	Bacteria	Firmicutes	Clostridia	Oscillospirales	Ruminococcaceae		sp170_Ruminococcaceae_NA_NA	93.6594	-6.38421	0.380887	-16.7614	4.67417e-63	3.25817e-62
sp3	Bacteria	Bacteroidota	Bacteroidia	Bacteroidales	Rikenellaceae	Alistipes	sp3_Alistipes_NA	2240.2	-5.91555	0.522556	-11.3204	1.03993e-29	5.13464e-29
sp118	Bacteria	Firmicutes	Clostridia	Oscillospirales	Butyricicoccaceae	Butyricicoccus	sp118_Butyricicoccus_NA	105.044	-5.90259	0.421041	-14.019	1.19232e-44	7.43634e-44
sp204	Bacteria	Cyanobacteria	Vampirivibrionia	Gastranaerophilales			sp204_NA_NA_NA	70.1364	-5.27241	0.393796	-13.3887	7.04367e-41	4.28038e-40
sp19	Bacteria	Firmicutes	Clostridia	Lachnospirales	Lachnospiraceae	Lachnoanaerobaculum	sp19_Lachnoanaerobaculum_NA	603.245	-4.99921	0.737062	-6.78262	1.18014e-11	3.55207e-11
sp224	Bacteria	Bacteroidota	Bacteroidia	Bacteroidales	Muribaculaceae		sp224_Muribaculaceae_NA_NA	119.7	-4.91205	0.609316	-8.06158	7.53139e-16	2.78897e-15
sp215	Bacteria	Firmicutes	Clostridia	Peptococcales	Peptococcaceae		sp215_Peptococcaceae_NA_NA	59.2375	-4.82034	0.383631	-12.565	3.2879e-36	1.85532e-35
sp4	Bacteria	Bacteroidota	Bacteroidia	Bacteroidales	Bacteroidaceae	Bacteroides	sp4_Bacteroides_acidifaciens	2120.08	-4.35843	0.403217	-10.8092	3.11507e-27	1.50668e-26
sp35	Bacteria	Firmicutes	Clostridia	Lachnospirales	Lachnospiraceae		sp35_Lachnospiraceae_NA_NA	316.762	-4.08211	1.00111	-4.07761	4.55017e-05	9.71522e-05
sp103	Bacteria	Firmicutes	Clostridia	Lachnospirales	Lachnospiraceae	ASF356	sp103_ASF356_NA	165.911	-3.98638	0.617701	-6.45357	1.09247e-10	3.23645e-10
sp140	Bacteria	Firmicutes	Clostridia	Oscillospirales	Oscillospiraceae	Oscillibacter	sp140_Oscillibacter_NA	84.1026	-3.93149	0.615054	-6.3921	1.63627e-10	4.72922e-10
sp130	Bacteria	Firmicutes	Clostridia	Lachnospirales	Lachnospiraceae	A2	sp130_A2_NA	87.7985	-3.80024	1.09625	-3.46658	0.000527127	0.00101568
sp151	Bacteria	Bacteroidota	Bacteroidia	Bacteroidales	Muribaculaceae		sp151_Muribaculaceae_NA_NA	127.462	-3.76137	0.528145	-7.12185	1.06491e-12	3.36512e-12
sp8	Bacteria	Firmicutes	Clostridia	Clostridiales	Clostridiaceae	Candidatus Arthromitus	sp8_Candidatus Arthromitus_NA	738.617	-3.46175	0.279	-12.4077	2.37466e-35	1.30882e-34
sp150	Bacteria	Firmicutes	Clostridia	Lachnospirales	Lachnospiraceae		sp150_Lachnospiraceae_NA_NA	88.2729	-3.46008	0.680665	-5.08339	3.70757e-07	9.34782e-07
sp228	Bacteria	Firmicutes	Clostridia	Oscillospirales	Oscillospiraceae		sp228_Oscillospiraceae_NA_NA	76.0759	-3.41153	0.329642	-10.3492	4.22017e-25	1.88713e-24
sp494	Bacteria	Firmicutes	Clostridia	Oscillospirales	Ruminococcaceae		sp494_Ruminococcaceae_NA_NA	111.358	-3.37848	0.466169	-7.24733	4.25067e-13	1.43916e-12
sp72	Bacteria	Firmicutes	Clostridia	Lachnospirales	Lachnospiraceae		sp72_Lachnospiraceae_NA_NA	280.839	-3.20396	0.442703	-7.23727	4.5781e-13	1.52818e-12
sp348	Bacteria	Firmicutes	Clostridia	Oscillospirales	Butyricicoccaceae	UCG-009	sp348_UCG-009_NA	100.931	-3.06575	0.397191	-7.71856	1.1765e-14	4.22469e-14
sp40	Bacteria	Firmicutes	Clostridia	Oscillospirales	Oscillospiraceae		sp40_Oscillospiraceae_NA_NA	293.484	-3.03187	0.48572	-6.242	4.31999e-10	1.19051e-09
sp34	Bacteria	Firmicutes	Clostridia	Lachnospirales	Lachnospiraceae	Shuttleworthia	sp34_Shuttleworthia_NA	206.931	-2.99972	0.795671	-3.77005	0.000163213	0.00033931
sp304	Bacteria	Firmicutes	Clostridia	Peptococcales	Peptococcaceae	Peptococcus	sp304_Peptococcus_NA	33.6592	-2.99201	0.327988	-9.12231	7.35369e-20	3.00487e-19
sp62	Bacteria	Firmicutes	Clostridia	Lachnospirales	Lachnospiraceae	Lachnospiraceae NK4A136 group	sp62_Lachnospiraceae NK4A136 group_NA	106.479	-2.91239	0.804986	-3.61794	0.000296959	0.000611994
sp59	Bacteria	Bacteroidota	Bacteroidia	Bacteroidales	Muribaculaceae		sp59_Muribaculaceae_NA_NA	685.017	-2.72739	0.459852	-5.93101	3.0108e-09	8.01753e-09
sp583	Bacteria	Firmicutes	Bacilli	RF39			sp583_NA_NA_NA	329.303	-2.53672	0.332163	-7.63698	2.22382e-14	7.86634e-14
sp144	Bacteria	Bacteroidota	Bacteroidia	Bacteroidales	Muribaculaceae		sp144_Muribaculaceae_NA_NA	240.84	-2.49045	0.46626	-5.34134	9.22635e-08	2.40291e-07
sp423	Bacteria	Firmicutes	Clostridia	Oscillospirales	Ruminococcaceae	Anaerotruncus	sp423_Anaerotruncus_NA	126.303	-2.40098	0.297143	-8.0802	6.46623e-16	2.43253e-15
sp237	Bacteria	Firmicutes	Clostridia	Lachnospirales	Lachnospiraceae		sp237_Lachnospiraceae_NA_NA	67.5656	-2.2125	0.511078	-4.32908	1.49731e-05	3.41215e-05
sp53	Bacteria	Firmicutes	Clostridia	Lachnospirales	Lachnospiraceae	Lachnospiraceae NK4A136 group	sp53_Lachnospiraceae NK4A136 group_NA	329.806	-2.19798	0.719194	-3.05617	0.00224186	0.0039949
sp21	Bacteria	Bacteroidota	Bacteroidia	Bacteroidales	Bacteroidaceae	Bacteroides	sp21_Bacteroides_caecimuris	1248.42	2.13364	0.207121	10.3014	6.94465e-25	3.04793e-24
sp36	Bacteria	Bacteroidota	Bacteroidia	Bacteroidales	Muribaculaceae		sp36_Muribaculaceae_NA_NA	1099.72	2.14874	0.201164	10.6815	1.24228e-26	5.66191e-26
sp92	Bacteria	Firmicutes	Clostridia	Lachnospirales	Lachnospiraceae	Lachnospiraceae NK4A136 group	sp92_Lachnospiraceae NK4A136 group_NA	186.356	2.18315	0.677837	3.22076	0.0012785	0.00236723
sp32	Bacteria	Firmicutes	Clostridia	Lachnospirales	Lachnospiraceae	[Eubacterium] xylanophilum group	sp32_[Eubacterium] xylanophilum group_NA	1022.73	2.18718	0.241939	9.04022	1.56358e-19	6.28081e-19
sp124	Bacteria	Bacteroidota	Bacteroidia	Bacteroidales	Muribaculaceae		sp124_Muribaculaceae_NA_NA	418.864	2.34164	0.326375	7.1747	7.24652e-13	2.38531e-12
sp77	Bacteria	Bacteroidota	Bacteroidia	Bacteroidales	Muribaculaceae		sp77_Muribaculaceae_NA_NA	701.17	2.37047	0.219796	10.7849	4.05745e-27	1.92323e-26
sp191	Bacteria	Bacteroidota	Bacteroidia	Bacteroidales	Muribaculaceae		sp191_Muribaculaceae_NA_NA	237.941	2.41336	0.457964	5.26976	1.36605e-07	3.48122e-07
sp90	Bacteria	Firmicutes	Bacilli	Lactobacillales	Lactobacillaceae	Lactobacillus	sp90_Lactobacillus_reuteri	443.401	2.43048	0.312607	7.77487	7.55259e-15	2.75379e-14
sp155	Bacteria	Firmicutes	Clostridia	Clostridia vadinBB60 group			sp155_NA_NA_NA	181.578	2.4835	0.595135	4.17301	3.00608e-05	6.59667e-05
sp33	Bacteria	Firmicutes	Bacilli	Lactobacillales	Lactobacillaceae	Lactobacillus	sp33_Lactobacillus_amylolyticus	604.964	2.86011	0.840454	3.40305	0.000666375	0.00127364
sp137	Bacteria	Firmicutes	Clostridia	Clostridia vadinBB60 group			sp137_NA_NA_NA	190.176	2.8628	0.578411	4.94942	7.44355e-07	1.81868e-06
sp71	Bacteria	Firmicutes	Bacilli	Acholeplasmatales	Acholeplasmataceae	Anaeroplasma	sp71_Anaeroplasma_NA	435.002	2.93109	0.60721	4.82714	1.38508e-06	3.34963e-06
sp69	Bacteria	Firmicutes	Bacilli	Lactobacillales	Lactobacillaceae	Lactobacillus	sp69_Lactobacillus_johnsonii	635.584	3.26033	0.455789	7.15316	8.48018e-13	2.75315e-12
sp171	Bacteria	Firmicutes	Clostridia	Oscillospirales	[Eubacterium] coprostanoligenes group		sp171_[Eubacterium] coprostanoligenes group_NA_NA	243.568	3.53294	0.482295	7.32525	2.38447e-13	8.31058e-13
sp50	Bacteria	Bacteroidota	Bacteroidia	Bacteroidales	Muribaculaceae		sp50_Muribaculaceae_NA_NA	1449.58	3.66551	0.514204	7.12852	1.01455e-12	3.24931e-12
sp109	Bacteria	Bacteroidota	Bacteroidia	Bacteroidales	Tannerellaceae	Parabacteroides	sp109_Parabacteroides_goldsteinii	346.469	4.26642	0.300394	14.2027	8.81225e-46	5.8014e-45
sp42	Bacteria	Verrucomicrobiota	Verrucomicrobiae	Verrucomicrobiales	Akkermansiaceae	Akkermansia	sp42_Akkermansia_muciniphila	1331.11	5.39975	0.769573	7.01655	2.27418e-12	7.09184e-12
sp295	Bacteria	Proteobacteria	Alphaproteobacteria	Rhodospirillales			sp295_NA_NA_NA	121.301	5.59581	0.610416	9.1672	4.85449e-20	2.01844e-19
sp339	Bacteria	Bacteroidota	Bacteroidia	Bacteroidales	Muribaculaceae		sp339_Muribaculaceae_NA_NA	128.095	6.45567	0.715217	9.02616	1.77797e-19	7.02297e-19
sp159	Bacteria	Bacteroidota	Bacteroidia	Bacteroidales	Muribaculaceae		sp159_Muribaculaceae_NA_NA	460.131	6.61522	0.560374	11.805	3.67761e-32	1.98089e-31
sp340	Bacteria	Bacteroidota	Bacteroidia	Bacteroidales	Muribaculaceae		sp340_Muribaculaceae_NA_NA	115.603	6.63387	0.616015	10.769	4.82196e-27	2.24079e-26
sp350	Bacteria	Bacteroidota	Bacteroidia	Bacteroidales	Muribaculaceae		sp350_Muribaculaceae_NA_NA	122.553	6.71997	0.715939	9.38623	6.21855e-21	2.63178e-20
sp218	Bacteria	Bacteroidota	Bacteroidia	Bacteroidales	Muribaculaceae		sp218_Muribaculaceae_NA_NA	294.929	6.86225	0.586345	11.7034	1.22392e-31	6.44597e-31
sp209	Bacteria	Bacteroidota	Bacteroidia	Bacteroidales	Muribaculaceae		sp209_Muribaculaceae_NA_NA	465.049	7.26393	0.555818	13.0689	4.95902e-39	2.93822e-38
sp330	Bacteria	Bacteroidota	Bacteroidia	Bacteroidales	Muribaculaceae		sp330_Muribaculaceae_NA_NA	175.834	10.7674	0.499092	21.5741	3.14694e-103	2.86856e-102
sp336	Bacteria	Bacteroidota	Bacteroidia	Bacteroidales	Muribaculaceae		sp336_Muribaculaceae_NA_NA	171.491	11.3064	0.45822	24.6746	2.00617e-134	2.16119e-133
sp309	Bacteria	Bacteroidota	Bacteroidia	Bacteroidales	Muribaculaceae		sp309_Muribaculaceae_NA_NA	178.826	11.5099	0.248094	46.3935	0	0
sp286	Bacteria	Proteobacteria	Gammaproteobacteria	Burkholderiales	Sutterellaceae	Parasutterella	sp286_Parasutterella_NA	211.579	11.5211	0.445396	25.867	1.56498e-147	1.95211e-146
sp248	Bacteria	Bacteroidota	Bacteroidia	Bacteroidales	Muribaculaceae		sp248_Muribaculaceae_NA_NA	252.016	11.9037	0.32787	36.3062	1.28955e-288	3.05624e-287
sp154	Bacteria	Bacteroidota	Bacteroidia	Bacteroidales	Muribaculaceae		sp154_Muribaculaceae_NA_NA	494.733	12.9419	0.313544	41.2763	0	0
sp79	Bacteria	Bacteroidota	Bacteroidia	Bacteroidales	Muribaculaceae		sp79_Muribaculaceae_NA_NA	1199.36	14.2267	0.303918	46.8109	0	0
sp65	Bacteria	Bacteroidota	Bacteroidia	Bacteroidales	Bacteroidaceae	Bacteroides	sp65_Bacteroides_acidifaciens	732.327	14.5861	0.517216	28.2012	5.64892e-175	8.92529e-174
sp61	Bacteria	Bacteroidota	Bacteroidia	Bacteroidales	Muribaculaceae		sp61_Muribaculaceae_NA_NA	2344.26	15.1965	0.36969	41.1061	0	0
sp75	Bacteria	Bacteroidota	Bacteroidia	Bacteroidales	Bacteroidaceae	Bacteroides	sp75_Bacteroides_acidifaciens	654.964	15.4284	0.503144	30.6639	1.72326e-206	3.14163e-205
sp169	Bacteria	Firmicutes	Bacilli	Lactobacillales	Lactobacillaceae	Lactobacillus	sp169_Lactobacillus_reuteri	325.137	26.3569	0.718759	36.6701	2.19272e-294	6.49594e-293
sp220	Bacteria	Bacteroidota	Bacteroidia	Bacteroidales	Bacteroidaceae	Bacteroides	sp220_Bacteroides_sartorii	322.603	32.4129	0.611405	53.0139	0	0

## Sheet: DESeq2_Stress
ASV	Kingdom	Phylum	Class	Order	Family	Genus	Species	full_name	baseMean	log2FoldChange	lfcSE	stat	pvalue	padj
sp30	Bacteria	Bacteroidota	Bacteroidia	Bacteroidales	Muribaculaceae			sp30_Muribaculaceae_NA_NA	584.265	13.1559	0.589523	22.3162	2.57042e-110	6.0919e-108
sp208	Bacteria	Firmicutes	Clostridia	Oscillospirales	Oscillospiraceae	Oscillibacter		sp208_Oscillibacter_NA	142.065	-12.7052	0.900927	-14.1024	3.66964e-45	1.73941e-43
sp216	Bacteria	Bacteroidota	Bacteroidia	Bacteroidales	Muribaculaceae			sp216_Muribaculaceae_NA_NA	78.7251	12.3399	0.704913	17.5055	1.29972e-68	1.54017e-66
sp60	Bacteria	Firmicutes	Clostridia	Lachnospirales	Lachnospiraceae	Lachnospiraceae NK4A136 group		sp60_Lachnospiraceae NK4A136 group_NA	436.304	-12.2139	2.35471	-5.18702	2.13687e-07	3.16523e-06
sp257	Bacteria	Firmicutes	Clostridia	Lachnospirales	Lachnospiraceae	Lachnospiraceae NK4A136 group	bacterium	sp257_Lachnospiraceae NK4A136 group_bacterium	83.4696	11.6847	1.12255	10.4091	2.25459e-25	7.6334e-24
sp101	Bacteria	Firmicutes	Clostridia	Lachnospirales	Lachnospiraceae	Lachnospiraceae NK4A136 group		sp101_Lachnospiraceae NK4A136 group_NA	180.251	-11.3553	1.19803	-9.47834	2.5837e-21	7.65422e-20
sp75	Bacteria	Bacteroidota	Bacteroidia	Bacteroidales	Bacteroidaceae	Bacteroides	acidifaciens	sp75_Bacteroides_acidifaciens	654.964	-11.3141	0.683219	-16.56	1.35656e-61	1.07168e-59
sp16	Bacteria	Bacteroidota	Bacteroidia	Bacteroidales	Rikenellaceae	Alistipes		sp16_Alistipes_NA	415.6	-10.9287	0.961353	-11.368	6.03232e-30	2.38277e-28
sp179	Bacteria	Firmicutes	Clostridia	Lachnospirales	Lachnospiraceae			sp179_Lachnospiraceae_NA_NA	112.125	10.4932	1.5837	6.62579	3.45397e-11	6.29686e-10
sp65	Bacteria	Bacteroidota	Bacteroidia	Bacteroidales	Bacteroidaceae	Bacteroides	acidifaciens	sp65_Bacteroides_acidifaciens	732.327	-10.1922	0.702971	-14.4988	1.23361e-47	7.30917e-46
sp99	Bacteria	Firmicutes	Clostridia	Lachnospirales	Lachnospiraceae	Lachnospiraceae NK4A136 group	bacterium	sp99_Lachnospiraceae NK4A136 group_bacterium	315.757	-8.58153	1.36211	-6.30018	2.97298e-10	5.03284e-09
sp52	Bacteria	Firmicutes	Clostridia	Lachnospirales	Lachnospiraceae			sp52_Lachnospiraceae_NA_NA	240.662	8.07178	1.61392	5.00134	5.69329e-07	7.49616e-06
sp169	Bacteria	Firmicutes	Bacilli	Lactobacillales	Lactobacillaceae	Lactobacillus	reuteri	sp169_Lactobacillus_reuteri	325.137	-6.5678	0.978843	-6.70976	1.94941e-11	3.85009e-10
sp3	Bacteria	Bacteroidota	Bacteroidia	Bacteroidales	Rikenellaceae	Alistipes		sp3_Alistipes_NA	2240.2	5.83377	0.714845	8.1609	3.32551e-16	8.75717e-15
sp175	Bacteria	Firmicutes	Clostridia	Lachnospirales	Lachnospiraceae			sp175_Lachnospiraceae_NA_NA	170.173	-5.57281	1.57375	-3.5411	0.000398464	0.00377744
sp151	Bacteria	Bacteroidota	Bacteroidia	Bacteroidales	Muribaculaceae			sp151_Muribaculaceae_NA_NA	127.462	4.89712	0.722648	6.77663	1.23013e-11	2.65038e-10
sp150	Bacteria	Firmicutes	Clostridia	Lachnospirales	Lachnospiraceae			sp150_Lachnospiraceae_NA_NA	88.2729	4.43634	0.927486	4.78319	1.72532e-06	2.15211e-05
sp204	Bacteria	Cyanobacteria	Vampirivibrionia	Gastranaerophilales				sp204_NA_NA_NA	70.1364	3.88438	0.540328	7.18893	6.53022e-13	1.54766e-11
sp142	Bacteria	Bacteroidota	Bacteroidia	Bacteroidales	Muribaculaceae			sp142_Muribaculaceae_NA_NA	332.094	3.08978	0.822279	3.75758	0.000171564	0.00176786
sp144	Bacteria	Bacteroidota	Bacteroidia	Bacteroidales	Muribaculaceae			sp144_Muribaculaceae_NA_NA	240.84	2.88604	0.63284	4.56045	5.10433e-06	5.7606e-05
sp59	Bacteria	Bacteroidota	Bacteroidia	Bacteroidales	Muribaculaceae			sp59_Muribaculaceae_NA_NA	685.017	2.85367	0.624026	4.57299	4.80806e-06	5.69755e-05
sp4	Bacteria	Bacteroidota	Bacteroidia	Bacteroidales	Bacteroidaceae	Bacteroides	acidifaciens	sp4_Bacteroides_acidifaciens	2120.08	2.74994	0.547495	5.02278	5.09292e-07	7.10012e-06
sp55	Bacteria	Bacteroidota	Bacteroidia	Bacteroidales	Muribaculaceae			sp55_Muribaculaceae_NA_NA	860.113	2.53838	0.699327	3.62975	0.000283696	0.0028015
sp91	Bacteria	Patescibacteria	Saccharimonadia	Saccharimonadales	Saccharimonadaceae	Candidatus Saccharimonas		sp91_Candidatus Saccharimonas_NA	191.464	-2.36838	0.43046	-5.50198	3.75557e-08	5.93379e-07
sp170	Bacteria	Firmicutes	Clostridia	Oscillospirales	Ruminococcaceae			sp170_Ruminococcaceae_NA_NA	93.6594	-2.04688	0.522366	-3.91849	8.91061e-05	0.000959916
sp184	Bacteria	Firmicutes	Clostridia	Lachnospirales	Lachnospiraceae	Lachnospiraceae NK4A136 group		sp184_Lachnospiraceae NK4A136 group_NA	96.3764	-12.4228	1.31963	-9.41387	4.78191e-21	1.61902e-19
sp89	Bacteria	Firmicutes	Clostridia	Lachnospirales	Lachnospiraceae	Roseburia		sp89_Roseburia_NA	135.255	-6.21321	1.54426	-4.02341	5.73606e-05	0.000715498
sp224	Bacteria	Bacteroidota	Bacteroidia	Bacteroidales	Muribaculaceae			sp224_Muribaculaceae_NA_NA	119.7	-4.14817	0.722529	-5.74118	9.40182e-09	1.85686e-07
sp139	Bacteria	Firmicutes	Clostridia	Oscillospirales	[Eubacterium] coprostanoligenes group			sp139_[Eubacterium] coprostanoligenes group_NA_NA	118.07	-3.59641	0.818119	-4.39595	1.1029e-05	0.000153758
sp161	Bacteria	Firmicutes	Clostridia	Lachnospirales	Lachnospiraceae	ASF356		sp161_ASF356_NA	127.787	3.18777	0.78589	4.05626	4.98647e-05	0.000656551
sp85	Bacteria	Bacteroidota	Bacteroidia	Bacteroidales	Rikenellaceae	Alistipes		sp85_Alistipes_NA	381.015	2.70127	0.536561	5.03441	4.79319e-07	7.09992e-06
sp220	Bacteria	Bacteroidota	Bacteroidia	Bacteroidales	Bacteroidaceae	Bacteroides	sartorii	sp220_Bacteroides_sartorii	322.603	-2.62075	0.723636	-3.62165	0.000292735	0.00330372
sp221	Bacteria	Firmicutes	Clostridia	Lachnospirales	Lachnospiraceae	A2		sp221_A2_NA	270.49	2.22875	0.660899	3.37231	0.000745408	0.00736091

## Sheet: DESeq2_Int
ASV	Kingdom	Phylum	Class	Order	Family	Genus	Species	full_name	baseMean	log2FoldChange	lfcSE	stat	pvalue	padj
sp60	Bacteria	Firmicutes	Clostridia	Lachnospirales	Lachnospiraceae	Lachnospiraceae NK4A136 group		sp60_Lachnospiraceae NK4A136 group_NA	436.304	-27.6827	4.70926	-5.87836	4.1434e-09	7.10753e-08
sp30	Bacteria	Bacteroidota	Bacteroidia	Bacteroidales	Muribaculaceae			sp30_Muribaculaceae_NA_NA	584.265	25.8485	1.17904	21.9233	1.55767e-106	3.47361e-104
sp208	Bacteria	Firmicutes	Clostridia	Oscillospirales	Oscillospiraceae	Oscillibacter		sp208_Oscillibacter_NA	142.065	-24.9666	1.80185	-13.8561	1.16819e-43	5.21011e-42
sp216	Bacteria	Bacteroidota	Bacteroidia	Bacteroidales	Muribaculaceae			sp216_Muribaculaceae_NA_NA	78.7251	24.1524	1.40982	17.1315	8.63625e-66	9.62942e-64
sp257	Bacteria	Firmicutes	Clostridia	Lachnospirales	Lachnospiraceae	Lachnospiraceae NK4A136 group	bacterium	sp257_Lachnospiraceae NK4A136 group_bacterium	83.4696	23.6113	2.24508	10.5169	7.22199e-26	2.30072e-24
sp101	Bacteria	Firmicutes	Clostridia	Lachnospirales	Lachnospiraceae	Lachnospiraceae NK4A136 group		sp101_Lachnospiraceae NK4A136 group_NA	180.251	-23.4506	2.39604	-9.78723	1.27751e-22	3.56105e-21
sp75	Bacteria	Bacteroidota	Bacteroidia	Bacteroidales	Bacteroidaceae	Bacteroides	acidifaciens	sp75_Bacteroides_acidifaciens	654.964	22.4942	1.36643	16.462	6.88151e-61	5.11526e-59
sp179	Bacteria	Firmicutes	Clostridia	Lachnospirales	Lachnospiraceae			sp179_Lachnospiraceae_NA_NA	112.125	21.0949	3.16734	6.66011	2.73617e-11	5.54696e-10
sp16	Bacteria	Bacteroidota	Bacteroidia	Bacteroidales	Rikenellaceae	Alistipes		sp16_Alistipes_NA	415.6	-21.0516	1.9227	-10.949	6.71864e-28	2.49709e-26
sp65	Bacteria	Bacteroidota	Bacteroidia	Bacteroidales	Bacteroidaceae	Bacteroides	acidifaciens	sp65_Bacteroides_acidifaciens	732.327	20.2904	1.40594	14.4319	3.2585e-47	1.81661e-45
sp52	Bacteria	Firmicutes	Clostridia	Lachnospirales	Lachnospiraceae			sp52_Lachnospiraceae_NA_NA	240.662	17.046	3.2278	5.281	1.28483e-07	1.68539e-06
sp169	Bacteria	Firmicutes	Bacilli	Lactobacillales	Lactobacillaceae	Lactobacillus	reuteri	sp169_Lactobacillus_reuteri	325.137	14.0182	1.95767	7.16062	8.03156e-13	1.79104e-11
sp99	Bacteria	Firmicutes	Clostridia	Lachnospirales	Lachnospiraceae	Lachnospiraceae NK4A136 group	bacterium	sp99_Lachnospiraceae NK4A136 group_bacterium	315.757	-13.5866	2.72419	-4.98741	6.11942e-07	7.58128e-06
sp3	Bacteria	Bacteroidota	Bacteroidia	Bacteroidales	Rikenellaceae	Alistipes		sp3_Alistipes_NA	2240.2	11.6417	1.42969	8.14282	3.86187e-16	9.56886e-15
sp151	Bacteria	Bacteroidota	Bacteroidia	Bacteroidales	Muribaculaceae			sp151_Muribaculaceae_NA_NA	127.462	9.60355	1.44529	6.64471	3.03805e-11	5.64572e-10
sp150	Bacteria	Firmicutes	Clostridia	Lachnospirales	Lachnospiraceae			sp150_Lachnospiraceae_NA_NA	88.2729	7.64477	1.85496	4.12126	3.76812e-05	0.000400139
sp139	Bacteria	Firmicutes	Clostridia	Oscillospirales	[Eubacterium] coprostanoligenes group			sp139_[Eubacterium] coprostanoligenes group_NA_NA	118.07	-6.80367	1.87181	-3.63481	0.000278185	0.00269718
sp204	Bacteria	Cyanobacteria	Vampirivibrionia	Gastranaerophilales				sp204_NA_NA_NA	70.1364	6.32737	1.08065	5.85513	4.76633e-09	7.59209e-08
sp11	Bacteria	Proteobacteria	Gammaproteobacteria	Enterobacterales	Enterobacteriaceae	Escherichia-Shigella	coli	sp11_Escherichia-Shigella_coli	345.184	-6.13293	1.12362	-5.45818	4.8103e-08	7.15131e-07
sp295	Bacteria	Proteobacteria	Alphaproteobacteria	Rhodospirillales				sp295_NA_NA_NA	121.301	-5.58981	1.65571	-3.37608	0.000735258	0.0065585
sp340	Bacteria	Bacteroidota	Bacteroidia	Bacteroidales	Muribaculaceae			sp340_Muribaculaceae_NA_NA	115.603	-5.54117	1.66989	-3.31828	0.000905722	0.0077683
sp218	Bacteria	Bacteroidota	Bacteroidia	Bacteroidales	Muribaculaceae			sp218_Muribaculaceae_NA_NA	294.929	-5.22257	1.59114	-3.28228	0.00102971	0.00850464
sp4	Bacteria	Bacteroidota	Bacteroidia	Bacteroidales	Bacteroidaceae	Bacteroides	acidifaciens	sp4_Bacteroides_acidifaciens	2120.08	5.16365	1.09499	4.71572	2.40861e-06	2.6856e-05
sp91	Bacteria	Patescibacteria	Saccharimonadia	Saccharimonadales	Saccharimonadaceae	Candidatus Saccharimonas		sp91_Candidatus Saccharimonas_NA	191.464	-4.56239	0.860919	-5.29944	1.16159e-07	1.61897e-06
sp170	Bacteria	Firmicutes	Clostridia	Oscillospirales	Ruminococcaceae			sp170_Ruminococcaceae_NA_NA	93.6594	-3.97418	1.04473	-3.80403	0.000142363	0.00144304
sp343	Bacteria	Bacteroidota	Bacteroidia	Bacteroidales	Bacteroidaceae	Bacteroides		sp343_Bacteroides_NA	446.993	-3.6345	1.05202	-3.45477	0.000550755	0.00511743
sp375	Bacteria	Bacteroidota	Bacteroidia	Bacteroidales	Muribaculaceae			sp375_Muribaculaceae_NA_NA	2564.62	-2.87489	0.589391	-4.87773	1.07313e-06	1.25952e-05
sp184	Bacteria	Firmicutes	Clostridia	Lachnospirales	Lachnospiraceae	Lachnospiraceae NK4A136 group		sp184_Lachnospiraceae NK4A136 group_NA	96.3764	-25.4157	2.63923	-9.62999	5.97371e-22	2.02253e-20
sp175	Bacteria	Firmicutes	Clostridia	Lachnospirales	Lachnospiraceae			sp175_Lachnospiraceae_NA_NA	170.173	-19.2513	2.74604	-7.01057	2.37357e-12	6.2504e-11
sp89	Bacteria	Firmicutes	Clostridia	Lachnospirales	Lachnospiraceae	Roseburia		sp89_Roseburia_NA	135.255	-10.4649	3.08847	-3.38837	0.000703086	0.00724484
sp224	Bacteria	Bacteroidota	Bacteroidia	Bacteroidales	Muribaculaceae			sp224_Muribaculaceae_NA_NA	119.7	-8.03558	1.44505	-5.56075	2.68613e-08	4.54723e-07
sp85	Bacteria	Bacteroidota	Bacteroidia	Bacteroidales	Rikenellaceae	Alistipes		sp85_Alistipes_NA	381.015	6.09226	1.07312	5.67715	1.36955e-08	2.49679e-07
sp220	Bacteria	Bacteroidota	Bacteroidia	Bacteroidales	Bacteroidaceae	Bacteroides	sartorii	sp220_Bacteroides_sartorii	322.603	5.98183	1.44727	4.13319	3.57756e-05	0.000471046
sp161	Bacteria	Firmicutes	Clostridia	Lachnospirales	Lachnospiraceae	ASF356		sp161_ASF356_NA	127.787	5.23063	1.57177	3.32785	0.000875177	0.00864238
sp183	Bacteria	Bacteroidota	Bacteroidia	Bacteroidales	Muribaculaceae			sp183_Muribaculaceae_NA_NA	68.8394	3.221	0.926132	3.47791	0.000505339	0.00570311
