# Supplementary material for: Microbe–Immune–Stress Interactions Impact Behaviour during Postnatal Development
Source: Int J Mol Sci. 2022 Dec 1;23(23):15064. doi: 10.3390/ijms232315064 (PMC9740388; doi:10.3390/ijms232315064)
Supplement: Supplementary file 1 [file ijms-23-15064-s001.zip › Supplemental File_S2.xlsx]

## Sheet: Consensus_Geno
full_name	ASV	Kingdom	Phylum	Class	Order	Family	Genus	baseMean	log2FoldChange	lfcSE	stat	pvalue	padj	(Intercept) Estimate	(Intercept) Std. Error	(Intercept) t value	(Intercept) Pr(>|t|)	model.GENOTYPE2 Estimate	model.GENOTYPE2 Std. Error	model.GENOTYPE2 t value	model.GENOTYPE2 Pr(>|t|)	model.DoubleHit1 Estimate	model.DoubleHit1 Std. Error	model.DoubleHit1 t value	model.DoubleHit1 Pr(>|t|)	model.DoubleHit2 Estimate	model.DoubleHit2 Std. Error	model.DoubleHit2 t value	model.DoubleHit2 Pr(>|t|)	model.GENOTYPE2:DoubleHit1 Estimate	model.GENOTYPE2:DoubleHit1 Std. Error	model.GENOTYPE2:DoubleHit1 t value	model.GENOTYPE2:DoubleHit1 Pr(>|t|)	model.GENOTYPE2:DoubleHit2 Estimate	model.GENOTYPE2:DoubleHit2 Std. Error	model.GENOTYPE2:DoubleHit2 t value	model.GENOTYPE2:DoubleHit2 Pr(>|t|)	(Intercept) Pr(>|t|).BH	model.GENOTYPE2 Pr(>|t|).BH	model.DoubleHit1 Pr(>|t|).BH	model.DoubleHit2 Pr(>|t|).BH	model.GENOTYPE2:DoubleHit1 Pr(>|t|).BH	model.GENOTYPE2:DoubleHit2 Pr(>|t|).BH
sp139_[Eubacterium] coprostanoligenes group_NA_NA	sp139	Bacteria	Firmicutes	Clostridia	Oscillospirales	[Eubacterium] coprostanoligenes group		118.07	-30.9958	0.689815	-44.9335	0	0	-1.78491	0.423885	-4.20632	7.31903e-05	-3.40176	0.685544	-4.97108	2.08678e-05	-2.40605	0.639834	-3.7686	0.000872882	2.0399	0.625874	3.265	0.0033001	2.16076	1.04569	2.07057	0.0791016	-1.81079	1.00003	-1.81408	0.119826	0.00591234	0.00230805	0.169891	0.404243	0.954211	0.981464
sp171_[Eubacterium] coprostanoligenes group_NA_NA	sp171	Bacteria	Firmicutes	Clostridia	Oscillospirales	[Eubacterium] coprostanoligenes group		243.568	3.53294	0.482295	7.32525	2.38447e-13	8.31058e-13	-3.29346	0.394005	-8.35623	5.46978e-14	7.85724	0.637218	12.3447	1.97917e-25	1.70837	0.594731	2.87471	0.0103652	-1.25503	0.581754	-2.15859	0.057146	-1.32948	0.971976	-1.36986	0.194855	0.575184	0.929539	0.62086	0.54701	7.7874e-12	3.80814e-23	0.696169	0.963994	1	1
sp71_Anaeroplasma_NA	sp71	Bacteria	Firmicutes	Bacilli	Acholeplasmatales	Acholeplasmataceae	Anaeroplasma	435.002	2.93109	0.60721	4.82714	1.38508e-06	3.34963e-06	-3.65331	0.458134	-7.97592	6.7584e-13	7.37743	0.740933	9.96849	4.35937e-17	-0.0590707	0.691531	-0.0855791	0.687698	0.233964	0.676442	0.345781	0.647095	0.915402	1.13018	0.809123	0.447455	-0.876239	1.08083	-0.81045	0.447058	9.26098e-11	7.43847e-15	1	1	1	1
sp42_Akkermansia_muciniphila	sp42	Bacteria	Verrucomicrobiota	Verrucomicrobiae	Verrucomicrobiales	Akkermansiaceae	Akkermansia	1331.11	5.39975	0.769573	7.01655	2.27418e-12	7.09184e-12	-4.61649	0.468692	-9.85257	9.21188e-18	5.50937	0.758009	7.27781	9.96152e-11	-0.429506	0.707467	-0.609431	0.562896	0.677434	0.692031	0.982548	0.370852	2.66079	1.15622	2.30489	0.0334491	-2.56628	1.10574	-2.32509	0.0343612	1.39189e-15	1.53602e-08	1	1	0.973726	0.948023
sp21_Bacteroides_caecimuris	sp21	Bacteria	Bacteroidota	Bacteroidia	Bacteroidales	Bacteroidaceae	Bacteroides	1248.42	2.13364	0.207121	10.3014	6.94465e-25	3.04793e-24	4.13542	0.13815	29.9773	2.48007e-77	3.64685	0.223427	16.3432	9.7993e-38	0.291007	0.20853	1.39525	0.165517	-0.100243	0.20398	-0.493943	0.624408	-0.481503	0.340803	-1.41352	0.16028	0.41688	0.325924	1.2821	0.204754	5.48936e-75	2.05973e-35	1	1	1	1
sp22_Bacteroides_NA	sp22	Bacteria	Bacteroidota	Bacteroidia	Bacteroidales	Bacteroidaceae	Bacteroides	775.671	-12.5448	0.301065	-41.668	0	0	5.38868	0.217425	24.9114	6.81864e-54	-10.6219	0.351638	-30.3252	5.03222e-68	-0.287135	0.328192	-0.876427	0.390726	0.347103	0.321031	1.0841	0.2823	0.0251393	0.536368	0.0510132	0.498163	-0.0301247	0.51295	-0.0652812	0.519606	1.41828e-51	1.15238e-65	1	1	1	1
sp220_Bacteroides_sartorii	sp220	Bacteria	Bacteroidota	Bacteroidia	Bacteroidales	Bacteroidaceae	Bacteroides	322.603	32.4129	0.611405	53.0139	0	0	-7.10878	0.363781	-19.5865	3.47159e-46	9.52738	0.588339	16.2462	2.21282e-33	-0.0979687	0.54911	-0.180838	0.623159	0.0874607	0.537129	0.162762	0.578159	1.90756	0.897418	2.13081	0.0579469	-0.96364	0.858236	-1.12476	0.315225	6.9187e-44	4.52078e-31	1	1	0.972497	1
sp4_Bacteroides_acidifaciens	sp4	Bacteria	Bacteroidota	Bacteroidia	Bacteroidales	Bacteroidaceae	Bacteroides	2120.08	-4.35843	0.403217	-10.8092	3.11507e-27	1.50668e-26	6.73438	0.307593	21.951	1.08254e-52	-8.63841	0.497466	-17.3849	1.49858e-41	0.00672862	0.464297	0.0145041	0.978109	0.167142	0.454167	0.368719	0.712813	-1.01258	0.758807	-1.33796	0.235487	1.35088	0.725677	1.86674	0.0939149	2.20941e-50	3.24861e-39	1	1	0.992537	1
sp65_Bacteroides_acidifaciens	sp65	Bacteria	Bacteroidota	Bacteroidia	Bacteroidales	Bacteroidaceae	Bacteroides	732.327	14.5861	0.517216	28.2012	5.64892e-175	8.92529e-174	-6.94386	0.256604	-27.1394	8.27084e-66	14.2057	0.415001	34.35	2.24197e-84	0.0649941	0.38733	0.164602	0.507956	-0.0691059	0.378879	-0.182607	0.480379	0.0510273	0.633019	0.0833638	0.642975	0.0222135	0.605381	0.0366898	0.636343	1.74722e-63	5.13446e-82	1	0.994503	1	1
sp75_Bacteroides_acidifaciens	sp75	Bacteria	Bacteroidota	Bacteroidia	Bacteroidales	Bacteroidaceae	Bacteroides	654.964	15.4284	0.503144	30.6639	1.72326e-206	3.14163e-205	-6.96897	0.257515	-27.1547	6.3837e-63	14.0601	0.416476	33.9067	4.20437e-79	0.0933745	0.388707	0.250922	0.442917	-0.0647592	0.380226	-0.177208	0.528898	0.0216068	0.635268	0.0281877	0.619926	0.0161495	0.607532	0.030715	0.660013	1.35974e-60	9.67005e-77	0.984123	0.992254	1	1
sp118_Butyricicoccus_NA	sp118	Bacteria	Firmicutes	Clostridia	Oscillospirales	Butyricicoccaceae	Butyricicoccus	105.044	-5.90259	0.421041	-14.019	1.19232e-44	7.43634e-44	1.68532	0.296769	5.70204	5.16716e-07	-6.37522	0.47996	-13.3073	5.17735e-25	0.198116	0.447958	0.441511	0.65685	-0.284026	0.438184	-0.648553	0.533225	-0.520646	0.732103	-0.710223	0.482539	0.208132	0.700139	0.295196	0.591141	4.78448e-05	9.84332e-23	1	1	1	1
sp348_UCG-009_NA	sp348	Bacteria	Firmicutes	Clostridia	Oscillospirales	Butyricicoccaceae	UCG-009	100.931	-3.06575	0.397191	-7.71856	1.1765e-14	4.22469e-14	1.81096	0.307697	5.91404	3.28799e-07	-5.35539	0.497635	-10.7793	2.07697e-19	0.229591	0.464454	0.495019	0.623881	-0.483343	0.45432	-1.06581	0.308533	0.724892	0.759063	0.964164	0.384287	0.111692	0.725922	0.154709	0.629663	3.1254e-05	3.6715e-17	1	1	1	1
sp8_Candidatus Arthromitus_NA	sp8	Bacteria	Firmicutes	Clostridia	Clostridiales	Clostridiaceae	Candidatus Arthromitus	738.617	-3.46175	0.279	-12.4077	2.37466e-35	1.30882e-34	5.10703	0.271034	18.9156	8.20919e-42	-3.88418	0.43834	-8.87629	3.13954e-15	-0.164664	0.409113	-0.406424	0.686362	0.149072	0.400187	0.374313	0.71072	2.41748	0.668619	3.62711	0.000937121	-2.14391	0.639427	-3.36241	0.0021297	1.57472e-39	5.30389e-13	1	1	0.146541	0.362935
sp29_Mucispirillum_schaedleri	sp29	Bacteria	Deferribacterota	Deferribacteres	Deferribacterales	Deferribacteraceae	Mucispirillum	371.352	-9.5395	0.261959	-36.4161	2.37019e-290	6.24149e-289	4.56233	0.196909	23.3362	3.16543e-53	-8.69755	0.318459	-27.4568	2.92774e-66	-0.164589	0.297225	-0.558077	0.578379	0.0349771	0.29074	0.121808	0.902537	0.0578871	0.485759	0.114861	0.500116	0.291017	0.46455	0.636938	0.43503	6.49384e-51	6.65165e-64	1	1	1	1
sp101_Lachnospiraceae NK4A136 group_NA	sp101	Bacteria	Firmicutes	Clostridia	Lachnospirales	Lachnospiraceae	Lachnospiraceae NK4A136 group	180.251	-12.4203	0.881101	-14.0964	3.99896e-45	2.5615e-44	-2.45558	0.459499	-5.33838	8.17006e-07	-2.39297	0.743141	-3.22762	0.00577759	-0.76868	0.693591	-1.10898	0.315851	-0.055315	0.678458	-0.0820003	0.726938	0.691302	1.13354	0.610172	0.506346	-0.0582054	1.08405	-0.0542179	0.681393	7.78639e-05	0.285693	1	1	1	1
sp103_ASF356_NA	sp103	Bacteria	Firmicutes	Clostridia	Lachnospirales	Lachnospiraceae	ASF356	165.911	-3.98638	0.617701	-6.45357	1.09247e-10	3.23645e-10	-0.216125	0.411494	-0.513584	0.61429	-4.16609	0.665503	-6.27185	4.40867e-08	0.854988	0.62113	1.37724	0.188374	-1.15904	0.607577	-1.90969	0.0799411	-1.20526	1.01512	-1.18768	0.283197	1.24936	0.970799	1.28872	0.246699	1	6.02034e-06	1	0.99657	1	1
sp150_Lachnospiraceae_NA_NA	sp150	Bacteria	Firmicutes	Clostridia	Lachnospirales	Lachnospiraceae		88.2729	-3.46008	0.680665	-5.08339	3.70757e-07	9.34782e-07	-1.42455	0.433448	-3.2794	0.00199341	-2.69015	0.701009	-3.84366	0.00083349	-0.328889	0.654268	-0.503436	0.612189	0.298452	0.639992	0.466777	0.602415	-0.493071	1.06928	-0.46191	0.596605	0.477981	1.02259	0.470292	0.586256	0.124326	0.0675722	1	1	1	1
sp161_ASF356_NA	sp161	Bacteria	Firmicutes	Clostridia	Lachnospirales	Lachnospiraceae	ASF356	127.787	-6.68238	0.657065	-10.17	2.6981e-24	1.16264e-23	-0.665282	0.431735	-1.53109	0.149877	-4.15678	0.698239	-5.96746	6.82666e-07	-0.121725	0.651683	-0.187242	0.741083	0.370818	0.637464	0.583648	0.569382	-0.414825	1.06505	-0.389331	0.625469	-0.158645	1.01855	-0.158205	0.676999	0.998549	8.17456e-05	1	1	1	1
sp19_Lachnoanaerobaculum_NA	sp19	Bacteria	Firmicutes	Clostridia	Lachnospirales	Lachnospiraceae	Lachnoanaerobaculum	603.245	-4.99921	0.737062	-6.78262	1.18014e-11	3.55207e-11	0.543321	0.489426	1.12011	0.292306	-4.65963	0.791542	-5.8951	3.35397e-07	2.20628	0.738765	2.9871	0.00442176	-0.970756	0.722646	-1.34327	0.205836	-3.03234	1.20737	-2.51297	0.0219982	1.08935	1.15466	0.944659	0.384827	1	4.13928e-05	0.669033	1	0.904289	1
sp237_Lachnospiraceae_NA_NA	sp237	Bacteria	Firmicutes	Clostridia	Lachnospirales	Lachnospiraceae		67.5656	-2.2125	0.511078	-4.32908	1.49731e-05	3.41215e-05	-0.963581	0.403621	-2.38023	0.0231663	-1.49785	0.652771	-2.29887	0.0363971	-0.172699	0.609247	-0.283985	0.708378	0.235289	0.595954	0.393907	0.658967	-0.879261	0.9957	-0.886089	0.434028	0.743455	0.952227	0.784552	0.467223	0.785085	0.850773	1	1	1	1
sp32_[Eubacterium] xylanophilum group_NA	sp32	Bacteria	Firmicutes	Clostridia	Lachnospirales	Lachnospiraceae	[Eubacterium] xylanophilum group	1022.73	2.18718	0.241939	9.04022	1.56358e-19	6.28081e-19	3.52663	0.195647	18.0853	1.36383e-37	3.31178	0.316417	10.4941	8.67997e-18	-0.102926	0.295319	-0.343617	0.731188	-0.223998	0.288876	-0.777313	0.449471	0.159422	0.482644	0.324275	0.748208	0.261625	0.461572	0.573879	0.57438	2.55809e-35	1.49831e-15	1	1	1	1
sp53_Lachnospiraceae NK4A136 group_NA	sp53	Bacteria	Firmicutes	Clostridia	Lachnospirales	Lachnospiraceae	Lachnospiraceae NK4A136 group	329.806	-2.19798	0.719194	-3.05617	0.00224186	0.0039949	-0.619571	0.488977	-1.26099	0.228744	-2.54909	0.790816	-3.22762	0.00349919	0.911893	0.738087	1.23685	0.241773	-0.318313	0.721983	-0.442955	0.652902	-1.77161	1.20627	-1.4714	0.175627	1.01235	1.1536	0.878615	0.41616	1	0.279291	1	1	1	1
sp62_Lachnospiraceae NK4A136 group_NA	sp62	Bacteria	Firmicutes	Clostridia	Lachnospirales	Lachnospiraceae	Lachnospiraceae NK4A136 group	106.479	-2.91239	0.804986	-3.61794	0.000296959	0.000611994	-2.09387	0.445203	-4.69818	1.1813e-05	-2.42431	0.72002	-3.37502	0.00334705	-0.518424	0.672011	-0.773151	0.47457	0.254911	0.657349	0.388398	0.652239	0.249925	1.09828	0.229447	0.644927	-0.00817974	1.05033	-0.008144	0.689972	0.00101667	0.245322	1	1	1	1
sp72_Lachnospiraceae_NA_NA	sp72	Bacteria	Firmicutes	Clostridia	Lachnospirales	Lachnospiraceae		280.839	-3.20396	0.442703	-7.23727	4.5781e-13	1.52818e-12	2.15544	0.374468	5.77665	3.26195e-07	-4.45061	0.605622	-7.35547	5.86129e-11	-0.541904	0.565242	-0.957644	0.360741	-0.272882	0.552909	-0.495116	0.626264	2.20751	0.923782	2.39287	0.0328822	-0.887146	0.883449	-1.00533	0.375011	3.07968e-05	9.04144e-09	1	1	0.943109	1
sp92_Lachnospiraceae NK4A136 group_NA	sp92	Bacteria	Firmicutes	Clostridia	Lachnospirales	Lachnospiraceae	Lachnospiraceae NK4A136 group	186.356	2.18315	0.677837	3.22076	0.0012785	0.00236723	-3.58495	0.46697	-7.67593	3.76965e-12	3.86483	0.755223	5.12345	4.11817e-06	1.07211	0.704868	1.52136	0.172377	-1.09012	0.689488	-1.58036	0.153632	-1.67771	1.15197	-1.45648	0.180967	1.17638	1.10168	1.06754	0.315695	4.89397e-10	0.000489554	1	1	1	1
sp99_Lachnospiraceae NK4A136 group_bacterium	sp99	Bacteria	Firmicutes	Clostridia	Lachnospirales	Lachnospiraceae	Lachnospiraceae NK4A136 group	315.757	-23.9442	0.999543	-23.9551	8.16802e-127	8.06592e-126	-2.92932	0.461079	-6.34942	6.97353e-09	-1.89527	0.745697	-2.54822	0.0244441	0.588082	0.695976	0.84825	0.422897	-0.793333	0.680791	-1.16888	0.286009	-1.24881	1.13744	-1.10277	0.327364	0.687464	1.08778	0.633768	0.527724	7.62075e-07	0.685295	1	1	1	1
sp169_Lactobacillus_reuteri	sp169	Bacteria	Firmicutes	Bacilli	Lactobacillales	Lactobacillaceae	Lactobacillus	325.137	26.3569	0.718759	36.6701	2.19272e-294	6.49594e-293	-7.0383	0.398236	-17.6976	8.29121e-41	9.47323	0.644061	14.7401	4.48339e-30	-0.204378	0.601117	-0.336322	0.612113	0.0025869	0.588001	-0.00157276	0.670557	-2.373	0.982414	-2.42015	0.0350058	1.92972	0.939521	2.05866	0.0634948	1.5764e-38	8.89917e-28	0.997399	1	0.896921	0.984726
sp33_Lactobacillus_amylolyticus	sp33	Bacteria	Firmicutes	Bacilli	Lactobacillales	Lactobacillaceae	Lactobacillus	604.964	2.86011	0.840454	3.40305	0.000666375	0.00127364	-3.32128	0.512215	-6.48283	2.43579e-09	2.02607	0.828398	2.44937	0.0252094	0.354037	0.773163	0.45756	0.630247	-0.25014	0.756293	-0.329643	0.67918	0.312253	1.26359	0.246379	0.713309	-0.18732	1.20842	-0.154437	0.707118	2.83743e-07	0.774033	1	1	1	1
sp69_Lactobacillus_johnsonii	sp69	Bacteria	Firmicutes	Bacilli	Lactobacillales	Lactobacillaceae	Lactobacillus	635.584	3.26033	0.455789	7.15316	8.48018e-13	2.75315e-12	-1.88838	0.416538	-4.53038	2.02609e-05	7.00374	0.673661	10.4069	2.7541e-19	-1.29649	0.628743	-2.0673	0.0642662	1.44174	0.615025	2.34766	0.0312458	-0.35631	1.02756	-0.343976	0.711732	-0.209863	0.9827	-0.215827	0.777198	0.0017192	4.88759e-17	0.985331	0.960175	1	1
sp90_Lactobacillus_reuteri	sp90	Bacteria	Firmicutes	Bacilli	Lactobacillales	Lactobacillaceae	Lactobacillus	443.401	2.43048	0.312607	7.77487	7.55259e-15	2.75379e-14	0.371103	0.336914	1.12054	0.300563	5.59982	0.544887	10.2978	1.69749e-18	-0.540958	0.508556	-1.06286	0.332213	0.724204	0.497459	1.45553	0.17538	-0.446461	0.831139	-0.539249	0.586995	-0.199338	0.794851	-0.248455	0.766897	1	2.97503e-16	1	1	1	1
sp124_Muribaculaceae_NA_NA	sp124	Bacteria	Bacteroidota	Bacteroidia	Bacteroidales	Muribaculaceae		418.864	2.34164	0.326375	7.1747	7.24652e-13	2.38531e-12	0.313034	0.354518	0.903187	0.404862	5.6116	0.573358	9.80334	6.36653e-18	0.126456	0.535128	0.235613	0.727426	0.328235	0.523452	0.629133	0.537511	0.0811708	0.874567	0.0939165	0.842199	-0.537678	0.836383	-0.644391	0.526894	1	1.10953e-15	1	1	1	1
sp128_Muribaculaceae_NA_NA	sp128	Bacteria	Bacteroidota	Bacteroidia	Bacteroidales	Muribaculaceae		184.178	-10.4708	0.300943	-34.7933	3.07436e-265	6.62385e-264	3.3366	0.230953	14.5708	3.50678e-23	-8.52983	0.373517	-22.9764	3.39971e-45	0.258604	0.348612	0.747811	0.465553	-0.0897497	0.341006	-0.264968	0.78819	-0.535144	0.569742	-0.948337	0.411135	0.408152	0.544866	0.75757	0.418933	5.66294e-21	7.37739e-43	1	1	0.984966	0.992953
sp144_Muribaculaceae_NA_NA	sp144	Bacteria	Bacteroidota	Bacteroidia	Bacteroidales	Muribaculaceae		240.84	-2.49045	0.46626	-5.34134	9.22635e-08	2.40291e-07	2.38213	0.363736	6.56987	5.0967e-09	-5.62823	0.588266	-9.57616	3.65384e-15	-0.231665	0.549042	-0.4235	0.673877	0.594164	0.537063	1.10886	0.285102	-0.649674	0.897307	-0.725201	0.510281	0.654108	0.85813	0.764515	0.469346	5.66925e-07	6.11036e-13	1	1	1	1
sp151_Muribaculaceae_NA_NA	sp151	Bacteria	Bacteroidota	Bacteroidia	Bacteroidales	Muribaculaceae		127.462	-3.76137	0.528145	-7.12185	1.06491e-12	3.36512e-12	1.13674	0.354863	3.22036	0.00303202	-5.47403	0.573915	-9.55108	7.19544e-16	0.457155	0.535649	0.853025	0.411737	-0.171098	0.523961	-0.324559	0.722421	-1.28509	0.875417	-1.46946	0.218845	1.00497	0.837196	1.20267	0.285364	0.170503	1.21314e-13	1	1	0.98931	1
sp154_Muribaculaceae_NA_NA	sp154	Bacteria	Bacteroidota	Bacteroidia	Bacteroidales	Muribaculaceae		494.733	12.9419	0.313544	41.2763	0	0	-7.1163	0.245319	-29.1244	6.48048e-64	13.6993	0.396752	34.6963	1.17019e-76	-0.141947	0.370298	-0.38051	0.462488	0.0473162	0.362218	0.130047	0.454322	0.13063	0.605182	0.213499	0.603095	-0.274198	0.57876	-0.473388	0.53636	1.37387e-61	2.67973e-74	0.97405	1	1	1
sp159_Muribaculaceae_NA_NA	sp159	Bacteria	Bacteroidota	Bacteroidia	Bacteroidales	Muribaculaceae		460.131	6.61522	0.560374	11.805	3.67761e-32	1.98089e-31	-5.75974	0.347597	-16.5818	9.07934e-38	10.8478	0.562164	19.324	1.52082e-45	0.0727729	0.524681	0.141145	0.600105	0.00924786	0.513233	0.0148207	0.617257	0.948124	0.857493	1.10647	0.312973	-1.16838	0.820055	-1.4251	0.201566	1.6902e-35	3.28532e-43	1	1	1	1
sp166_Muribaculaceae_NA_NA	sp166	Bacteria	Bacteroidota	Bacteroidia	Bacteroidales	Muribaculaceae		54.2898	-7.97207	0.3825	-20.842	1.80162e-96	1.58142e-95	0.855303	0.290467	2.96896	0.00786117	-5.99787	0.469768	-12.8162	1.03269e-23	-0.256048	0.438446	-0.586559	0.580397	0.725877	0.428879	1.69467	0.109075	0.0259109	0.716558	0.0381167	0.576717	-0.545621	0.685273	-0.801487	0.46246	0.309283	1.95388e-21	1	1	1	1
sp183_Muribaculaceae_NA_NA	sp183	Bacteria	Bacteroidota	Bacteroidia	Bacteroidales	Muribaculaceae		68.8394	-8.07148	0.392553	-20.5615	6.07403e-94	5.14123e-93	1.03099	0.302252	3.43318	0.00225952	-6.12227	0.488828	-12.5559	3.44029e-22	-0.521296	0.456235	-1.14496	0.284447	0.349313	0.446281	0.785012	0.444162	0.145796	0.745631	0.197729	0.594643	-0.0597067	0.713076	-0.0826811	0.609501	0.120301	6.34654e-20	1	1	1	1
sp209_Muribaculaceae_NA_NA	sp209	Bacteria	Bacteroidota	Bacteroidia	Bacteroidales	Muribaculaceae		465.049	7.26393	0.555818	13.0689	4.95902e-39	2.93822e-38	-5.84685	0.311658	-18.7968	6.00758e-42	11.4696	0.50404	22.816	4.16957e-52	-0.453397	0.470432	-0.972591	0.409405	0.994013	0.460168	2.17042	0.0808035	0.736903	0.768834	0.964158	0.389134	-1.01724	0.735266	-1.39	0.208403	1.1475e-39	9.25644e-50	0.986233	0.900811	1	1
sp216_Muribaculaceae_NA_NA	sp216	Bacteria	Bacteroidota	Bacteroidia	Bacteroidales	Muribaculaceae		78.7251	-8.87784	0.515043	-17.2371	1.39901e-66	1.00474e-65	0.542349	0.348436	1.56991	0.140439	-5.06378	0.563521	-9.00325	6.14687e-14	0.503345	0.525947	0.956448	0.358754	-0.12562	0.514472	-0.243952	0.746425	-1.4421	0.859562	-1.68082	0.163226	0.961394	0.822033	1.17311	0.30866	0.99693	1.01394e-11	1	1	0.983616	1
sp218_Muribaculaceae_NA_NA	sp218	Bacteria	Bacteroidota	Bacteroidia	Bacteroidales	Muribaculaceae		294.929	6.86225	0.586345	11.7034	1.22392e-31	6.44597e-31	-5.97663	0.364402	-16.4188	8.81203e-37	9.93059	0.589342	16.8821	1.45041e-36	-0.385077	0.550047	-0.702006	0.519296	0.507996	0.538045	0.946637	0.395638	1.58811	0.898948	1.76987	0.10693	-1.79101	0.8597	-2.08666	0.0589796	1.65913e-34	2.99403e-34	1	1	0.995256	0.982839
sp224_Muribaculaceae_NA_NA	sp224	Bacteria	Bacteroidota	Bacteroidia	Bacteroidales	Muribaculaceae		119.7	-4.91205	0.609316	-8.06158	7.53139e-16	2.78897e-15	-0.636607	0.419272	-1.5104	0.148843	-3.96414	0.678083	-5.85612	3.36873e-07	-0.45491	0.632871	-0.721831	0.50237	0.331035	0.619062	0.535563	0.584889	0.848507	1.03431	0.825702	0.451406	-0.30872	0.98915	-0.315117	0.65413	1	4.23436e-05	1	1	1	1
sp248_Muribaculaceae_NA_NA	sp248	Bacteria	Bacteroidota	Bacteroidia	Bacteroidales	Muribaculaceae		252.016	11.9037	0.32787	36.3062	1.28955e-288	3.05624e-287	-7.14996	0.273508	-26.2515	8.56283e-63	12.6179	0.442341	28.668	7.97685e-69	-0.128299	0.412847	-0.310456	0.498587	0.040733	0.403839	0.104364	0.484804	0.64179	0.674721	0.950993	0.406789	-0.751582	0.645262	-1.16887	0.299173	1.83086e-60	1.8267e-66	1	1	1	1
sp279_Muribaculaceae_NA_NA	sp279	Bacteria	Bacteroidota	Bacteroidia	Bacteroidales	Muribaculaceae		47.2952	-8.42753	0.36665	-22.9852	6.55067e-117	6.21004e-116	0.484483	0.303967	1.6164	0.141764	-5.7023	0.491602	-11.6435	2.49359e-19	-0.680594	0.458824	-1.48424	0.16667	0.949503	0.448813	2.11807	0.0453774	0.511589	0.749862	0.678297	0.487414	-0.705271	0.717123	-0.982907	0.393531	0.98637	4.44098e-17	1	1	1	1
sp30_Muribaculaceae_NA_NA	sp30	Bacteria	Bacteroidota	Bacteroidia	Bacteroidales	Muribaculaceae		584.265	-11.5039	0.429189	-26.8037	2.9266e-158	3.85336e-157	4.88654	0.274362	17.8893	6.6719e-38	-9.29673	0.443722	-21.0116	8.22984e-48	-0.0702625	0.414136	-0.173342	0.853478	0.00229589	0.4051	0.00964081	0.868712	-0.845307	0.676828	-1.2582	0.31605	1.18539	0.647277	1.84503	0.136741	1.24305e-35	1.8188e-45	1	1	0.993444	0.966007
sp309_Muribaculaceae_NA_NA	sp309	Bacteria	Bacteroidota	Bacteroidia	Bacteroidales	Muribaculaceae		178.826	11.5099	0.248094	46.3935	0	0	-7.09075	0.226458	-31.5085	1.95659e-73	12.9348	0.366248	35.5774	5.65932e-81	-0.190336	0.341828	-0.562592	0.437739	0.13611	0.334369	0.414337	0.437389	0.241175	0.558653	0.435857	0.570993	-0.00763757	0.534262	-0.0164312	0.589233	4.3045e-71	1.30165e-78	0.989559	0.992799	1	1
sp330_Muribaculaceae_NA_NA	sp330	Bacteria	Bacteroidota	Bacteroidia	Bacteroidales	Muribaculaceae		175.834	10.7674	0.499092	21.5741	3.14694e-103	2.86856e-102	-7.16098	0.321455	-22.3339	1.0868e-53	9.48548	0.519885	18.3052	7.0186e-41	-0.180515	0.48522	-0.37835	0.519016	0.079484	0.474633	0.168415	0.541668	0.923258	0.793002	1.17075	0.305102	-1.73276	0.758379	-2.29266	0.0524678	2.24793e-51	1.51541e-38	1	0.999885	1	0.901873
sp336_Muribaculaceae_NA_NA	sp336	Bacteria	Bacteroidota	Bacteroidia	Bacteroidales	Muribaculaceae		171.491	11.3064	0.45822	24.6746	2.00617e-134	2.16119e-133	-7.097	0.329959	-21.5576	1.29775e-51	10.6572	0.533637	20.0344	7.91402e-47	-0.145798	0.498056	-0.300064	0.541494	0.0691945	0.487189	0.141881	0.532085	0.091146	0.81398	0.118394	0.662724	0.0816153	0.778441	0.103423	0.665203	2.6369e-49	1.74202e-44	1	1	1	1
sp339_Muribaculaceae_NA_NA	sp339	Bacteria	Bacteroidota	Bacteroidia	Bacteroidales	Muribaculaceae		128.095	6.45567	0.715217	9.02616	1.77797e-19	7.02297e-19	-6.50687	0.383678	-16.9796	2.91202e-38	8.44849	0.620516	13.643	1.45014e-26	-0.24308	0.579143	-0.42152	0.577774	0.556713	0.566506	0.982845	0.369154	1.41107	0.9465	1.49481	0.182243	-2.12102	0.905175	-2.34781	0.0463278	5.52988e-36	2.80167e-24	1	1	1	0.89015
sp340_Muribaculaceae_NA_NA	sp340	Bacteria	Bacteroidota	Bacteroidia	Bacteroidales	Muribaculaceae		115.603	6.63387	0.616015	10.769	4.82196e-27	2.24079e-26	-6.33463	0.367122	-17.2887	4.15152e-37	8.42254	0.593742	14.2274	3.87952e-26	-0.232312	0.554153	-0.420635	0.586902	0.412144	0.542062	0.765608	0.444504	2.06227	0.90566	2.28423	0.0456712	-2.06559	0.866118	-2.39549	0.040295	7.7636e-35	7.41241e-24	1	1	0.959176	0.912021
sp344_Muribaculaceae_NA_NA	sp344	Bacteria	Bacteroidota	Bacteroidia	Bacteroidales	Muribaculaceae		43.4715	-8.37324	0.326582	-25.6391	5.60071e-145	6.63684e-144	0.991003	0.257127	3.88117	0.000441482	-6.21714	0.415849	-14.9987	2.62757e-30	-0.337429	0.388121	-0.874984	0.403492	0.933288	0.379653	2.46359	0.0161588	0.0246686	0.634312	0.0411084	0.571047	-0.616365	0.606617	-1.01627	0.37688	0.030965	5.2724e-28	1	0.99961	1	0.987151
sp350_Muribaculaceae_NA_NA	sp350	Bacteria	Bacteroidota	Bacteroidia	Bacteroidales	Muribaculaceae		122.553	6.71997	0.715939	9.38623	6.21855e-21	2.63178e-20	-6.56509	0.389755	-16.8685	8.43416e-38	8.0695	0.630345	12.8312	2.12711e-22	-0.423118	0.588316	-0.724983	0.473484	0.429118	0.57548	0.74621	0.457802	1.32745	0.961493	1.38541	0.225786	-2.06882	0.919514	-2.2517	0.0539566	1.58618e-35	3.87179e-20	1	0.997826	1	0.943972
sp36_Muribaculaceae_NA_NA	sp36	Bacteria	Bacteroidota	Bacteroidia	Bacteroidales	Muribaculaceae		1099.72	2.14874	0.201164	10.6815	1.24228e-26	5.66191e-26	4.13534	0.171555	24.2163	2.02401e-52	3.13318	0.277454	11.3399	1.95895e-18	0.351313	0.258954	1.35752	0.177237	-0.165174	0.253304	-0.649882	0.524346	-0.421348	0.423213	-0.999355	0.322503	-0.0258209	0.404735	-0.0622637	0.880133	4.16948e-50	3.3561e-16	1	1	1	1
sp50_Muribaculaceae_NA_NA	sp50	Bacteria	Bacteroidota	Bacteroidia	Bacteroidales	Muribaculaceae		1449.58	3.66551	0.514204	7.12852	1.01455e-12	3.24931e-12	-2.6056	0.437761	-5.94723	3.43253e-08	10.5958	0.707985	14.9756	2.85998e-35	-0.232086	0.660779	-0.351124	0.68065	0.4709	0.646362	0.72722	0.485642	0.785011	1.07992	0.727223	0.482484	-0.928401	1.03277	-0.898838	0.389688	3.64299e-06	5.96661e-33	1	1	1	1
sp59_Muribaculaceae_NA_NA	sp59	Bacteria	Bacteroidota	Bacteroidia	Bacteroidales	Muribaculaceae		685.017	-2.72739	0.459852	-5.93101	3.0108e-09	8.01753e-09	4.36838	0.34396	12.725	1.07286e-25	-7.48256	0.556281	-13.4616	1.09335e-28	-0.0937661	0.51919	-0.182775	0.853971	0.467838	0.507862	0.923902	0.362669	-0.768878	0.848519	-0.906716	0.40418	0.565783	0.811473	0.698013	0.486301	1.84255e-23	2.1556e-26	1	1	1	1
sp61_Muribaculaceae_NA_NA	sp61	Bacteria	Bacteroidota	Bacteroidia	Bacteroidales	Muribaculaceae		2344.26	15.1965	0.36969	41.1061	0	0	-7.11997	0.253439	-28.1815	3.43032e-66	15.2953	0.409883	37.4669	5.4387e-87	-0.150967	0.382553	-0.397643	0.485319	0.0709107	0.374207	0.191351	0.450705	0.375389	0.625212	0.604102	0.528341	-0.0926159	0.597915	-0.156147	0.604085	7.27229e-64	1.26178e-84	0.993926	0.995204	1	1
sp77_Muribaculaceae_NA_NA	sp77	Bacteria	Bacteroidota	Bacteroidia	Bacteroidales	Muribaculaceae		701.17	2.37047	0.219796	10.7849	4.05745e-27	1.92323e-26	2.98797	0.216807	13.8535	2.15753e-26	3.83314	0.350639	10.9822	8.65078e-19	0.00957392	0.32726	0.0245072	0.925353	0.704361	0.320119	2.20408	0.0293552	0.381084	0.534845	0.716317	0.478598	-1.26592	0.511493	-2.47965	0.015206	3.72736e-24	1.51844e-16	1	1	1	0.999654
sp79_Muribaculaceae_NA_NA	sp79	Bacteria	Bacteroidota	Bacteroidia	Bacteroidales	Muribaculaceae		1199.36	14.2267	0.303918	46.8109	0	0	-7.1349	0.241249	-29.704	3.29675e-70	15.1166	0.390168	38.9594	2.75158e-91	-0.163432	0.364153	-0.46371	0.451161	0.0774906	0.356207	0.229108	0.456576	0.135508	0.59514	0.23623	0.604272	-0.196927	0.569156	-0.354144	0.564384	7.05505e-68	6.35614e-89	0.991878	0.993147	1	1
sp96_Muribaculaceae_NA_NA	sp96	Bacteria	Bacteroidota	Bacteroidia	Bacteroidales	Muribaculaceae		104.469	-9.69164	0.317032	-30.5699	3.07433e-205	5.20439e-204	2.39662	0.22731	10.6021	4.43052e-18	-7.6018	0.367626	-20.7543	7.16294e-47	0.465374	0.343114	1.35992	0.178386	-0.0527037	0.335627	-0.15516	0.859821	-0.686361	0.560755	-1.2303	0.306254	0.295448	0.536272	0.559541	0.432168	6.73085e-16	1.5822e-44	1	1	0.985968	1
sp140_Oscillibacter_NA	sp140	Bacteria	Firmicutes	Clostridia	Oscillospirales	Oscillospiraceae	Oscillibacter	84.1026	-3.93149	0.615054	-6.3921	1.63627e-10	4.72922e-10	-0.882539	0.407793	-2.15523	0.0420315	-3.54824	0.659518	-5.39143	4.53548e-06	-0.352584	0.615543	-0.574323	0.580172	0.0224464	0.602113	0.0368563	0.752125	0.143973	1.00599	0.143187	0.698275	0.077208	0.962069	0.0807388	0.667826	0.886121	0.000524905	1	1	1	1
sp208_Oscillibacter_NA	sp208	Bacteria	Firmicutes	Clostridia	Oscillospirales	Oscillospiraceae	Oscillibacter	142.065	-9.75703	0.661027	-14.7604	2.63673e-49	1.78545e-48	-0.688653	0.454542	-1.50755	0.152128	-3.01398	0.735124	-4.1036	0.000339963	0.10108	0.686109	0.146785	0.740706	0.0496016	0.671139	0.074901	0.78688	1.0504	1.12132	0.941448	0.383077	-1.2663	1.07236	-1.18626	0.289736	0.999043	0.0316313	1	1	1	1
sp228_Oscillospiraceae_NA_NA	sp228	Bacteria	Firmicutes	Clostridia	Oscillospirales	Oscillospiraceae		76.0759	-3.41153	0.329642	-10.3492	4.22017e-25	1.88713e-24	1.75718	0.269536	6.56595	4.92408e-08	-4.62943	0.435917	-10.652	3.25936e-15	0.496659	0.406852	1.22307	0.226092	-0.325752	0.397975	-0.822132	0.422472	0.396528	0.664923	0.60011	0.501185	-0.698316	0.635892	-1.10434	0.372163	4.67259e-06	5.54095e-13	1	1	1	0.999029
sp40_Oscillospiraceae_NA_NA	sp40	Bacteria	Firmicutes	Clostridia	Oscillospirales	Oscillospiraceae		293.484	-3.03187	0.48572	-6.242	4.31999e-10	1.19051e-09	2.70166	0.377744	7.17271	3.67183e-10	-6.2497	0.610921	-10.2462	3.10525e-18	0.645549	0.570187	1.13314	0.274579	-0.502759	0.557746	-0.902425	0.387911	-1.03684	0.931864	-1.1186	0.327882	0.667858	0.891178	0.752601	0.478276	4.35779e-08	5.34791e-16	1	1	0.998817	1
sp215_Peptococcaceae_NA_NA	sp215	Bacteria	Firmicutes	Clostridia	Peptococcales	Peptococcaceae		59.2375	-4.82034	0.383631	-12.565	3.2879e-36	1.85532e-35	1.44937	0.266006	5.48369	2.54863e-06	-6.18559	0.430208	-14.4233	2.92133e-27	-0.685521	0.401524	-1.70559	0.104236	0.440508	0.392763	1.12003	0.270533	0.525616	0.656215	0.795072	0.429736	-0.308653	0.627564	-0.488483	0.550114	0.000222208	5.69807e-25	1	1	0.996175	0.993266
sp304_Peptococcus_NA	sp304	Bacteria	Firmicutes	Clostridia	Peptococcales	Peptococcaceae	Peptococcus	33.6592	-2.99201	0.327988	-9.12231	7.35369e-20	3.00487e-19	0.559848	0.267125	2.11292	0.0497573	-4.07977	0.432018	-9.46197	3.32832e-14	-0.130084	0.403212	-0.318479	0.723316	-0.145681	0.394415	-0.375951	0.688789	-0.376311	0.658975	-0.569033	0.522821	1.00371	0.630204	1.59577	0.18228	0.911046	5.46857e-12	1	1	1	0.986046
sp117_Alistipes_NA	sp117	Bacteria	Bacteroidota	Bacteroidia	Bacteroidales	Rikenellaceae	Alistipes	317.031	-11.2593	0.40022	-28.1327	3.89687e-174	5.77224e-173	2.77375	0.353178	7.89183	1.53343e-10	-7.95923	0.571189	-13.9797	1.20144e-26	0.514371	0.533105	0.968297	0.352064	-0.386795	0.521473	-0.744927	0.476797	-0.768117	0.87126	-0.881417	0.426595	0.658352	0.83322	0.786748	0.433497	1.82918e-08	2.34604e-24	1	1	1	1
sp16_Alistipes_NA	sp16	Bacteria	Bacteroidota	Bacteroidia	Bacteroidales	Rikenellaceae	Alistipes	415.6	-23.0935	0.710207	-32.5166	6.21075e-232	1.22662e-230	-0.601031	0.463226	-1.28912	0.223401	-4.43556	0.749169	-5.92984	2.17169e-07	2.35831	0.699217	3.37379	0.00156825	-2.02047	0.683961	-2.95579	0.00649666	-2.2896	1.14274	-2.00623	0.0719444	2.13886	1.09285	1.95913	0.0859944	1	2.77404e-05	0.297587	0.677184	0.978133	0.975522
sp3_Alistipes_NA	sp3	Bacteria	Bacteroidota	Bacteroidia	Bacteroidales	Rikenellaceae	Alistipes	2240.2	-5.91555	0.522556	-11.3204	1.03993e-29	5.13464e-29	5.21848	0.432604	12.0929	9.33613e-22	-8.70445	0.699644	-12.461	9.79094e-23	0.616147	0.652995	0.944117	0.355731	-0.889501	0.638747	-1.39417	0.1768	-2.43863	1.0672	-2.28919	0.0419799	2.11387	1.0206	2.07477	0.0609692	1.4891e-19	1.81927e-20	1	1	0.944986	0.989591
sp85_Alistipes_NA	sp85	Bacteria	Bacteroidota	Bacteroidia	Bacteroidales	Rikenellaceae	Alistipes	381.015	-8.63524	0.451247	-19.1364	1.25675e-81	9.60802e-81	3.22692	0.346526	9.34975	2.60606e-14	-8.16359	0.560431	-14.6039	3.47438e-29	0.0329897	0.523063	0.0662221	0.826722	-0.170947	0.511651	-0.337066	0.734461	-0.442596	0.854849	-0.518482	0.555788	0.529945	0.817526	0.650959	0.504558	3.61942e-12	6.92058e-27	1	1	0.999593	1
sp170_Ruminococcaceae_NA_NA	sp170	Bacteria	Firmicutes	Clostridia	Oscillospirales	Ruminococcaceae		93.6594	-6.38421	0.380887	-16.7614	4.67417e-63	3.25817e-62	1.65202	0.28568	5.8158	6.36228e-07	-6.24705	0.462027	-13.5586	3.22694e-25	0.327223	0.43122	0.755814	0.462904	-0.443753	0.421812	-1.04723	0.323535	-0.45578	0.704749	-0.64081	0.538446	0.11015	0.673979	0.151855	0.589855	5.74688e-05	6.18458e-23	1	1	1	1
sp423_Anaerotruncus_NA	sp423	Bacteria	Firmicutes	Clostridia	Oscillospirales	Ruminococcaceae	Anaerotruncus	126.303	-2.40098	0.297143	-8.0802	6.46623e-16	2.43253e-15	2.09361	0.280787	7.4904	2.90244e-10	-2.35679	0.454113	-5.18917	3.57939e-06	1.01712	0.423834	2.40429	0.0183228	-1.04682	0.414586	-2.5293	0.0161476	-1.26129	0.692677	-1.82488	0.10125	1.32756	0.662435	2.01255	0.0754253	3.40737e-08	0.000418183	0.999879	0.950652	0.995138	0.990772
sp494_Ruminococcaceae_NA_NA	sp494	Bacteria	Firmicutes	Clostridia	Oscillospirales	Ruminococcaceae		111.358	-3.37848	0.466169	-7.24733	4.25067e-13	1.43916e-12	1.36177	0.336758	4.06484	0.000266296	-5.58217	0.544634	-10.2698	3.11068e-17	1.00968	0.50832	1.98627	0.0525536	-1.09095	0.497229	-2.19591	0.0408018	-1.16236	0.830754	-1.40228	0.233658	0.688455	0.794483	0.866826	0.432386	0.0192466	5.3039e-15	1	0.991214	1	1
sp91_Candidatus Saccharimonas_NA	sp91	Bacteria	Patescibacteria	Saccharimonadia	Saccharimonadales	Saccharimonadaceae	Candidatus Saccharimonas	191.464	-8.15895	0.321146	-25.4057	2.17977e-142	2.46003e-141	2.97764	0.254075	11.7899	7.13082e-17	-7.22125	0.410912	-17.6508	1.11688e-29	-0.356009	0.383514	-0.928679	0.366593	0.47399	0.375146	1.26594	0.21509	1.04183	0.626782	1.67654	0.169761	-0.977412	0.599416	-1.64632	0.193145	1.04824e-14	2.22259e-27	1	1	0.963933	0.955146
sp286_Parasutterella_NA	sp286	Bacteria	Proteobacteria	Gammaproteobacteria	Burkholderiales	Sutterellaceae	Parasutterella	211.579	11.5211	0.445396	25.867	1.56498e-147	1.95211e-146	-7.0979	0.309296	-22.9891	1.24824e-58	10.6268	0.50022	21.2939	2.47917e-51	-0.130967	0.466867	-0.277587	0.532964	0.0968422	0.456681	0.207877	0.581818	0.342729	0.763008	0.449349	0.593549	-0.512728	0.729694	-0.702322	0.486951	2.61541e-56	5.50012e-49	1	1	1	1
sp109_Parabacteroides_goldsteinii	sp109	Bacteria	Bacteroidota	Bacteroidia	Bacteroidales	Tannerellaceae	Parabacteroides	346.469	4.26642	0.300394	14.2027	8.81225e-46	5.8014e-45	-0.93445	0.263841	-3.53652	0.00067879	6.63816	0.426707	15.5925	2.349e-34	0.703737	0.398256	1.7629	0.0870793	0.0822293	0.389566	0.215921	0.706256	-0.270491	0.650874	-0.411395	0.683752	-0.574144	0.622457	-0.92743	0.372093	0.048519	4.83047e-32	1	1	1	1
sp137_NA_NA_NA	sp137	Bacteria	Firmicutes	Clostridia	Clostridia vadinBB60 group			190.176	2.8628	0.578411	4.94942	7.44355e-07	1.81868e-06	-3.41693	0.458993	-7.4434	2.24244e-11	5.25239	0.742323	7.08321	4.77057e-10	-0.588422	0.692828	-0.851269	0.441018	0.46325	0.677711	0.6857	0.505559	-0.777955	1.1323	-0.68714	0.516393	0.978104	1.08286	0.902889	0.395408	2.8519e-09	7.12175e-08	1	1	1	1
sp155_NA_NA_NA	sp155	Bacteria	Firmicutes	Clostridia	Clostridia vadinBB60 group			181.578	2.4835	0.595135	4.17301	3.00608e-05	6.59667e-05	-3.22029	0.4595	-7.00631	1.69062e-10	4.59526	0.743142	6.18926	1.79681e-08	-0.00409535	0.693592	-0.00438737	0.745995	0.17726	0.678459	0.261537	0.699828	-2.27631	1.13355	-2.01284	0.0641898	2.07367	1.08406	1.91587	0.0764661	2.07943e-08	2.51333e-06	1	1	0.995656	0.998737
sp204_NA_NA_NA	sp204	Bacteria	Cyanobacteria	Vampirivibrionia	Gastranaerophilales			70.1364	-5.27241	0.393796	-13.3887	7.04367e-41	4.28038e-40	1.4525	0.246256	5.93943	3.43173e-07	-6.30687	0.398266	-15.8895	5.30263e-31	-0.417656	0.371711	-1.13013	0.26872	0.196226	0.3636	0.540372	0.594433	-0.217297	0.607492	-0.360337	0.533132	0.386571	0.580968	0.670861	0.457166	3.22e-05	1.06604e-28	1	1	0.994783	1
sp295_NA_NA_NA	sp295	Bacteria	Proteobacteria	Alphaproteobacteria	Rhodospirillales			121.301	5.59581	0.610416	9.1672	4.85449e-20	2.01844e-19	-5.80671	0.379881	-15.3027	2.34414e-33	7.65495	0.614376	12.4864	5.78505e-23	-0.349726	0.573412	-0.611766	0.509501	0.353298	0.560901	0.633002	0.492997	2.51602	0.937135	2.68891	0.0174557	-2.17863	0.896219	-2.43422	0.0357163	4.29705e-31	1.0799e-20	1	1	0.810314	0.873457
sp583_NA_NA_NA	sp583	Bacteria	Firmicutes	Bacilli	RF39			329.303	-2.53672	0.332163	-7.63698	2.22382e-14	7.86634e-14	3.264	0.344832	9.49773	6.10672e-16	-3.04112	0.557692	-5.45887	6.00269e-07	-0.0790697	0.520507	-0.151494	0.831771	0.257335	0.50915	0.504163	0.61998	-0.0517798	0.850671	-0.0594346	0.773161	-0.0653339	0.813531	-0.081818	0.764845	8.96602e-14	7.59331e-05	1	1	1	1

## Sheet: Consensus_Stress
full_name	ASV	Kingdom	Phylum	Class	Order	Family	Genus	Species	baseMean	log2FoldChange	lfcSE	stat	pvalue	padj	(Intercept) Estimate	(Intercept) Std. Error	(Intercept) t value	(Intercept) Pr(>|t|)	model.GENOTYPE1 Estimate	model.GENOTYPE1 Std. Error	model.GENOTYPE1 t value	model.GENOTYPE1 Pr(>|t|)	model.DoubleHit2 Estimate	model.DoubleHit2 Std. Error	model.DoubleHit2 t value	model.DoubleHit2 Pr(>|t|)	model.DoubleHit3 Estimate	model.DoubleHit3 Std. Error	model.DoubleHit3 t value	model.DoubleHit3 Pr(>|t|)	model.GENOTYPE1:DoubleHit2 Estimate	model.GENOTYPE1:DoubleHit2 Std. Error	model.GENOTYPE1:DoubleHit2 t value	model.GENOTYPE1:DoubleHit2 Pr(>|t|)	model.GENOTYPE1:DoubleHit3 Estimate	model.GENOTYPE1:DoubleHit3 Std. Error	model.GENOTYPE1:DoubleHit3 t value	model.GENOTYPE1:DoubleHit3 Pr(>|t|)	(Intercept) Pr(>|t|).BH	model.GENOTYPE1 Pr(>|t|).BH	model.DoubleHit2 Pr(>|t|).BH	model.DoubleHit3 Pr(>|t|).BH	model.GENOTYPE1:DoubleHit2 Pr(>|t|).BH	model.GENOTYPE1:DoubleHit3 Pr(>|t|).BH
sp139_[Eubacterium] coprostanoligenes group_NA_NA	sp139	Bacteria	Firmicutes	Clostridia	Oscillospirales	[Eubacterium] coprostanoligenes group			118.07	-3.59641	0.818119	-4.39595	1.1029e-05	0.000153758	-4.80802	0.683685	-7.037	7.34334e-10	0.615666	0.683685	0.905147	0.397484	2.4758	0.929963	2.66527	0.0200641	1.4588	0.812147	1.80082	0.121807	1.94385	0.929963	2.09204	0.0672202	1.31756	0.812147	1.62144	0.16102	1.37343e-07	1	0.787333	0.976119	0.964432	0.996552
sp169_Lactobacillus_reuteri	sp169	Bacteria	Firmicutes	Bacilli	Lactobacillales	Lactobacillaceae	Lactobacillus	reuteri	325.137	-6.5678	0.978843	-6.70976	1.94941e-11	3.85009e-10	-3.66945	0.644888	-5.69214	3.14743e-07	-3.4729	0.644888	-5.40519	1.75445e-05	2.35098	0.87719	2.68357	0.0158477	1.79389	0.76606	2.34574	0.0382893	-2.22117	0.87719	-2.53208	0.0268907	-1.44614	0.76606	-1.88466	0.102542	5.32155e-05	0.00273144	0.816359	0.915492	0.837519	0.973005

## Sheet: Consensus_Int
full_name	ASV	Kingdom	Phylum	Class	Order	Family	Genus	Species	baseMean	log2FoldChange	lfcSE	stat	pvalue	padj	(Intercept) Estimate	(Intercept) Std. Error	(Intercept) t value	(Intercept) Pr(>|t|)	model.GENOTYPE2 Estimate	model.GENOTYPE2 Std. Error	model.GENOTYPE2 t value	model.GENOTYPE2 Pr(>|t|)	model.DoubleHit2 Estimate	model.DoubleHit2 Std. Error	model.DoubleHit2 t value	model.DoubleHit2 Pr(>|t|)	model.DoubleHit3 Estimate	model.DoubleHit3 Std. Error	model.DoubleHit3 t value	model.DoubleHit3 Pr(>|t|)	model.GENOTYPE2:DoubleHit2 Estimate	model.GENOTYPE2:DoubleHit2 Std. Error	model.GENOTYPE2:DoubleHit2 t value	model.GENOTYPE2:DoubleHit2 Pr(>|t|)	model.GENOTYPE2:DoubleHit3 Estimate	model.GENOTYPE2:DoubleHit3 Std. Error	model.GENOTYPE2:DoubleHit3 t value	model.GENOTYPE2:DoubleHit3 Pr(>|t|)	(Intercept) Pr(>|t|).BH	model.GENOTYPE2 Pr(>|t|).BH	model.DoubleHit2 Pr(>|t|).BH	model.DoubleHit3 Pr(>|t|).BH	model.GENOTYPE2:DoubleHit2 Pr(>|t|).BH	model.GENOTYPE2:DoubleHit3 Pr(>|t|).BH	str_lvl
sp16_Alistipes_NA	sp16	Bacteria	Bacteroidota	Bacteroidia	Bacteroidales	Rikenellaceae	Alistipes		415.6	-21.0516	1.9227	-10.949	6.71864e-28	2.49709e-26	-5.02692	1.17606	-4.27515	0.000157532	6.80367	1.47984	4.60218	3.15354e-05	0.108203	1.58122	0.0666022	0.666525	-0.209486	1.39344	-0.152343	0.677084	-4.41682	2.01292	-2.19387	0.0469203	-2.45506	1.7579	-1.39635	0.204419	0.0194226	0.00505982	1	1	0.981267	1	DoubleHit
sp169_Lactobacillus_reuteri	sp169	Bacteria	Firmicutes	Bacilli	Lactobacillales	Lactobacillaceae	Lactobacillus	reuteri	325.137	14.0182	1.95767	7.16062	8.03156e-13	1.79104e-11	-0.0515005	1.01912	-0.044003	0.704772	-7.23452	1.28236	-5.65372	2.30692e-06	4.36202	1.37021	3.18804	0.00356883	3.11631	1.20749	2.58434	0.0181096	-4.08901	1.74429	-2.34871	0.0391912	-2.66856	1.52331	-1.75529	0.123406	1	0.000382991	0.469236	0.876989	0.921582	1	DoubleHit
sp295_NA_NA_NA	sp295	Bacteria	Proteobacteria	Alphaproteobacteria	Rhodospirillales				121.301	-5.58981	1.65571	-3.37608	0.000735258	0.0065585	4.04336	0.963646	4.20735	0.000156842	-10.213	1.21256	-8.43636	4.52846e-13	-3.99824	1.29563	-3.09033	0.00413097	-2.51266	1.14177	-2.20281	0.0354012	4.72645	1.64935	2.86946	0.0096487	2.88648	1.4404	2.00578	0.0723371	0.0174985	9.17089e-11	0.55633	1	0.703499	0.989139	DoubleHit
sp3_Alistipes_NA	sp3	Bacteria	Bacteroidota	Bacteroidia	Bacteroidales	Rikenellaceae	Alistipes		2240.2	11.6417	1.42969	8.14282	3.86187e-16	9.56886e-15	-5.20869	1.09746	-4.74982	4.58249e-05	11.0804	1.38094	8.03559	3.08504e-12	2.97149	1.47554	2.01704	0.0859228	2.33765	1.30032	1.8006	0.121058	-4.48221	1.87839	-2.3895	0.034647	-2.7062	1.64042	-1.65217	0.136811	0.00574592	6.24302e-10	0.95612	0.991289	0.915689	1	DoubleHit
sp340_Muribaculaceae_NA_NA	sp340	Bacteria	Bacteroidota	Bacteroidia	Bacteroidales	Muribaculaceae			115.603	-5.54117	1.66989	-3.31828	0.000905722	0.0077683	3.96251	0.941922	4.21831	9.90565e-05	-10.4554	1.18523	-8.83675	2.90051e-14	-3.55183	1.26642	-2.80711	0.00834231	-2.03904	1.11603	-1.82877	0.0839292	4.04995	1.61217	2.51603	0.0235299	2.04742	1.40793	1.45592	0.190998	0.0125583	6.12211e-12	0.814969	1	0.888574	1	DoubleHit
sp375_Muribaculaceae_NA_NA	sp375	Bacteria	Bacteroidota	Bacteroidia	Bacteroidales	Muribaculaceae			2564.62	-2.87489	0.589391	-4.87773	1.07313e-06	1.25952e-05	9.22819	0.484789	19.1071	4.83728e-40	-4.07237	0.610012	-6.7008	4.09935e-09	-2.43998	0.651801	-3.75062	0.000313959	-1.17245	0.574397	-2.04209	0.0433935	2.91375	0.829752	3.51906	0.000658388	1.2746	0.724632	1.7601	0.0808909	1.10046e-37	7.75795e-07	0.0732225	1	0.151703	1	DoubleHit
sp175_Lachnospiraceae_NA_NA	sp175	Bacteria	Firmicutes	Clostridia	Lachnospirales	Lachnospiraceae			170.173	-19.2513	2.74604	-7.01057	2.37357e-12	6.2504e-11	-5.53323	1.08908	-5.0856	1.30839e-05	3.12338	1.37039	2.28698	0.0546443	0.680192	1.46427	0.46549	0.562886	0.336839	1.29038	0.262014	0.62353	-5.04495	1.86404	-2.71275	0.0222374	-1.51772	1.62788	-0.936587	0.415897	0.0017584	0.824821	1	1	0.74372	1	SingleHit
